# Supplementary material for: N-(2,3-Dihydro-1,3-thia­zol-2-yl­idene)-4-[(2-hydroxy­benzyl­idene)amino]benzene­sulfonamide
Source: Acta Crystallogr Sect E Struct Rep Online. 2009 Aug 29;65(Pt 9):o2274. doi: 10.1107/S1600536809033704 (PMC2969909; doi:10.1107/S1600536809033704)
Supplement: Supplementary file 2 [file e-65-o2274-Isup2.hkl]

# 
# h,k,l, Fc-squared, Fo-squared, sigma(Fo-squared) and status flag 
# 
data_I
_shelx_title ' 090627c in P2(1)/c' 
_shelx_refln_list_code          4 
_shelx_F_calc_maximum      198.93 
_exptl_crystal_F_000       744.00 
_reflns_d_resolution_high  0.8403 
 
loop_ 
 _symmetry_equiv_pos_as_xyz 
 'x, y, z' 
 '-x, y+1/2, -z+1/2' 
 '-x, -y, -z' 
 'x, -y-1/2, z-1/2' 
 
_cell_length_a    16.1693 
_cell_length_b     9.1211 
_cell_length_c    11.0292 
_cell_angle_alpha  90.000 
_cell_angle_beta  101.896 
_cell_angle_gamma  90.000 
 
_shelx_F_squared_multiplier     1.000 
 
loop_ 
 _refln_index_h 
 _refln_index_k 
 _refln_index_l 
 _refln_F_squared_calc 
 _refln_F_squared_meas 
 _refln_F_squared_sigma 
 _refln_observed_status 
   1   0   0     2987.84     2154.56     28.24 o 
   2   0   0      513.65      528.04      6.67 o 
   3   0   0      447.02      459.36      7.24 o 
   4   0   0    13481.37    14088.79    102.77 o 
   5   0   0    18556.30    18531.28    168.54 o 
   6   0   0     4035.11     4237.54     35.32 o 
   7   0   0      125.05       84.59      5.80 o 
   8   0   0     2010.86     1864.92     23.67 o 
   9   0   0      326.33      316.98     10.26 o 
  10   0   0      289.05      252.22     10.99 o 
  11   0   0     1164.82     1151.90     21.06 o 
  12   0   0     2199.58     2201.84     88.40 o 
  13   0   0       26.17       20.94      9.93 o 
  14   0   0       54.59       38.53     11.56 o 
  15   0   0      807.35      802.79     30.19 o 
  16   0   0      238.99      280.16     21.36 o 
  17   0   0       81.23       64.01     31.33 o 
  18   0   0        1.97       13.04     13.19 o 
   1   1   0      166.69      176.90      3.96 o 
   2   1   0        3.60       -0.16      1.11 o 
   3   1   0     3195.03     3278.91     20.23 o 
   4   1   0      107.35       96.35      2.89 o 
   5   1   0      256.81      217.64      4.37 o 
   6   1   0       18.05       24.89      2.44 o 
   7   1   0      725.89      728.03      9.92 o 
   8   1   0     2365.18     2473.66     19.56 o 
   9   1   0      146.67      127.15      5.18 o 
  10   1   0        4.32        4.87      2.96 o 
  11   1   0      239.96      221.31      8.79 o 
  12   1   0       31.79       28.54      5.85 o 
  13   1   0       96.46       86.42      9.69 o 
  14   1   0      807.16      826.36     20.77 o 
  15   1   0       37.49       45.83      8.81 o 
  16   1   0      102.78       83.26     10.84 o 
  17   1   0       18.45       12.98      8.32 o 
  18   1   0       41.68       41.50     12.48 o 
   0   2   0    18978.98    19119.20    185.86 o 
   1   2   0      156.97      123.59     16.21 o 
   2   2   0      336.54      348.89      6.85 o 
   3   2   0      936.50      905.48     11.58 o 
   4   2   0      940.67      909.29      9.86 o 
   5   2   0        1.14        1.69      2.59 o 
   6   2   0      162.77      166.87      5.67 o 
   7   2   0       60.52       48.21      3.18 o 
   8   2   0       71.92       71.18      4.96 o 
   9   2   0      680.03      686.71     13.09 o 
  10   2   0        0.40        7.76      4.04 o 
  11   2   0     1015.77     1058.91     21.36 o 
  12   2   0      289.99      273.52     11.91 o 
  13   2   0      218.98      233.70     14.06 o 
  14   2   0      335.34      290.56     13.44 o 
  15   2   0       40.99       28.06      8.32 o 
  16   2   0       45.32       28.77      8.81 o 
  17   2   0        9.57        0.67      8.14 o 
  18   2   0        0.16      -12.86     14.49 o 
   1   3   0      832.85      887.17     27.31 o 
   2   3   0     2406.07     2502.37     72.41 o 
   3   3   0      607.61      572.78     10.33 o 
   4   3   0       64.91       67.34      4.99 o 
   5   3   0     8317.24     8804.79     48.29 o 
   6   3   0      474.56      399.95      7.78 o 
   7   3   0      507.59      492.54     14.53 o 
   8   3   0     1962.39     2009.53     25.49 o 
   9   3   0      897.34      921.91     17.78 o 
  10   3   0     1438.03     1477.87     23.59 o 
  11   3   0      338.77      312.92     14.16 o 
  12   3   0      118.87      113.29     11.86 o 
  13   3   0      773.79      788.73     23.57 o 
  14   3   0      554.21      554.66     20.70 o 
  15   3   0      101.82      116.81     13.92 o 
  16   3   0        0.16       -8.23      9.14 o 
  17   3   0       66.08       78.74     17.57 o 
  18   3   0       39.48       41.20     15.99 o 
   0   4   0      352.80      368.29     18.67 o 
   1   4   0       73.49       75.57     13.12 o 
   2   4   0     1161.46     1216.15     24.36 o 
   3   4   0     1117.96     1105.75     18.49 o 
   4   4   0        0.75       -2.67      4.00 o 
   5   4   0       99.41       88.16      7.56 o 
   6   4   0      210.03      225.83      7.37 o 
   7   4   0       26.11       26.46      4.30 o 
   8   4   0      389.06      387.31     13.68 o 
   9   4   0       44.96       29.91      7.08 o 
  10   4   0      132.48      108.61     10.92 o 
  11   4   0       42.50       45.90      8.66 o 
  12   4   0      185.69      226.63     18.09 o 
  13   4   0      343.01      342.08     16.87 o 
  14   4   0        4.48       -7.03      7.49 o 
  15   4   0       14.86       15.93      9.74 o 
  16   4   0       23.11       35.54     14.31 o 
  17   4   0       61.27       82.99     17.82 o 
   1   5   0        5.62       -0.87      4.24 o 
   2   5   0       88.15       30.84      9.61 o 
   3   5   0      185.64      228.97      9.56 o 
   4   5   0      162.25      192.41      9.25 o 
   5   5   0     4503.17     4972.47     57.63 o 
   6   5   0      296.99      290.48     13.38 o 
   7   5   0      840.88      815.42     19.88 o 
   8   5   0       10.29        0.06      5.34 o 
   9   5   0      338.33      351.73     14.84 o 
  10   5   0     1128.42     1107.81     26.14 o 
  11   5   0      462.05      430.04     17.58 o 
  12   5   0       55.64       27.02     13.04 o 
  13   5   0       31.90       22.97      9.04 o 
  14   5   0      254.26      318.94     18.92 o 
  15   5   0       58.29       33.37     14.24 o 
  16   5   0        1.51      -12.02     12.01 o 
   0   6   0        7.87        5.04      8.19 o 
   1   6   0      117.39      115.10     12.25 o 
   2   6   0      122.19      126.07     12.42 o 
   3   6   0        7.22        8.67      4.54 o 
   4   6   0      164.60      179.41     13.30 o 
   5   6   0       65.90       63.78      7.91 o 
   6   6   0       24.58       16.30      8.48 o 
   7   6   0       30.20       18.88      6.52 o 
   8   6   0        0.11       -7.97      5.31 o 
   9   6   0        0.83       -5.25      6.11 o 
  10   6   0       35.15       35.71      8.70 o 
  11   6   0        4.44        0.59      7.01 o 
  12   6   0       57.93       56.52     10.73 o 
  13   6   0      219.31      227.52     22.64 o 
  14   6   0       21.50       22.08     13.03 o 
  15   6   0        0.02      -10.59     11.16 o 
   1   7   0        0.29        1.39      6.23 o 
   2   7   0       19.10        4.60      7.15 o 
   3   7   0      229.75      195.90     11.04 o 
   4   7   0       96.97      107.27     10.14 o 
   5   7   0       12.83        6.39      6.12 o 
   6   7   0       10.83        3.59      5.95 o 
   7   7   0       90.29       76.09     10.41 o 
   8   7   0       66.00       70.26     10.65 o 
   9   7   0      143.63      157.38     13.91 o 
  10   7   0        5.31       -1.74      7.36 o 
  11   7   0        4.45        0.17      7.52 o 
  12   7   0       74.58       80.90     12.88 o 
  13   7   0       47.36       42.23     14.10 o 
  14   7   0        3.43        0.03     13.00 o 
   0   8   0      225.41      267.74     25.32 o 
   1   8   0       49.26       40.33     15.40 o 
   2   8   0        0.02        1.15      8.09 o 
   3   8   0      182.74      196.44     18.38 o 
   4   8   0      134.81      129.35     16.29 o 
   5   8   0      106.16      107.30     15.15 o 
   6   8   0       31.19       18.32     15.30 o 
   7   8   0       28.85       29.87     11.28 o 
   8   8   0      194.31      189.03     19.76 o 
   9   8   0      320.58      333.51     16.75 o 
  10   8   0      125.85      106.28     13.39 o 
  11   8   0        2.06       -3.20      8.65 o 
  12   8   0        3.65       -4.32     11.27 o 
   1   9   0        1.43      -12.16      8.11 o 
   2   9   0     1038.02     1031.44     34.00 o 
   3   9   0       36.53       24.09     11.15 o 
   4   9   0       11.50        0.93      9.65 o 
   5   9   0        1.92        0.77      8.74 o 
   6   9   0       10.05       -4.28     10.81 o 
   7   9   0        9.69       13.04     11.33 o 
   8   9   0        1.54        4.64      9.93 o 
   9   9   0       55.88       52.06     14.97 o 
  10   9   0      181.17      182.04     21.94 o 
   0  10   0      113.63       94.60     22.88 o 
   1  10   0       20.52        8.99     10.85 o 
   2  10   0       13.06       19.70     10.72 o 
   3  10   0       36.80       20.46     12.03 o 
   4  10   0        4.29       -3.22      9.48 o 
   5  10   0       13.01        1.41     10.15 o 
   6  10   0       38.88       26.42     20.99 o 
   7  10   0        7.57        6.69     16.44 o 
 -18   1   1       95.67       89.17     18.56 o 
 -17   1   1       86.02       76.78     13.26 o 
 -16   1   1        7.77       -5.77      6.77 o 
 -15   1   1        9.01       -2.59      6.54 o 
 -14   1   1       10.35        9.08      6.49 o 
 -13   1   1     1234.20     1192.68     23.97 o 
 -12   1   1       17.06       13.61      5.90 o 
 -11   1   1      402.70      355.95     12.47 o 
 -10   1   1      147.33      152.86      9.64 o 
  -9   1   1      126.04      132.87      8.50 o 
  -8   1   1      141.39      144.64      8.25 o 
  -7   1   1     2906.60     3140.81     29.80 o 
  -6   1   1     1654.80     1700.54     19.66 o 
  -5   1   1      119.69       89.47      5.29 o 
  -4   1   1     1941.80     2107.96     31.99 o 
  -3   1   1     8062.61     8095.40     52.52 o 
  -2   1   1     3051.92     3186.39     20.60 o 
  -1   1   1     2714.27     2826.44     17.99 o 
   0   1   1     1748.98     1815.34     15.09 o 
   1   1   1     6460.68     6519.70     76.76 o 
   2   1   1     5811.33     6168.63     30.69 o 
   3   1   1        0.19        1.94      1.82 o 
   4   1   1      202.59      173.76      3.99 o 
   5   1   1      535.94      510.64      7.20 o 
   6   1   1        0.13        1.81      1.94 o 
   7   1   1        0.19       -1.13      2.09 o 
   8   1   1       74.41       90.56      8.63 o 
   9   1   1     1281.17     1262.33     14.81 o 
  10   1   1       75.58       62.67      5.18 o 
  11   1   1       27.81       12.87      4.46 o 
  12   1   1      516.98      503.33     12.83 o 
  13   1   1      434.64      418.90     14.47 o 
  14   1   1       36.14       16.55      8.88 o 
  15   1   1      115.94      134.39     12.35 o 
  16   1   1       62.16       31.26     10.41 o 
  17   1   1      115.05      110.99     18.44 o 
  18   1   1       69.79       51.74     15.79 o 
 -18   2   1       32.73       27.25     11.41 o 
 -17   2   1      365.06      407.82     19.85 o 
 -16   2   1       49.33       37.82      9.31 o 
 -15   2   1       94.94       82.10     10.76 o 
 -14   2   1      270.76      281.54     14.27 o 
 -13   2   1       44.42       36.17      7.89 o 
 -12   2   1     1059.63      998.10     21.21 o 
 -11   2   1       55.11       38.43      6.71 o 
 -10   2   1      294.68      278.36     10.73 o 
  -9   2   1      340.28      312.14     12.36 o 
  -8   2   1     5961.59     6209.92     56.20 o 
  -7   2   1       53.05       70.08     12.77 o 
  -6   2   1       28.83       23.76      4.61 o 
  -5   2   1     1132.21     1123.65     21.89 o 
  -4   2   1      410.86      407.83     17.31 o 
  -3   2   1     3358.83     3372.90     27.21 o 
  -2   2   1        2.45       -2.35      1.57 o 
  -1   2   1      345.47      328.45      6.63 o 
   0   2   1    18929.78    18881.49    192.95 o 
   1   2   1     3302.24     3398.60     27.72 o 
   2   2   1       10.16        3.73      2.33 o 
   3   2   1       12.19       20.41      2.40 o 
   4   2   1     4012.76     4093.99     23.74 o 
   5   2   1      189.70      167.88      4.58 o 
   6   2   1       39.13       35.15      3.27 o 
   7   2   1      700.80      714.61     10.07 o 
   8   2   1      217.67      196.25      7.08 o 
   9   2   1      217.22      233.24      6.80 o 
  10   2   1       61.80       49.91      5.81 o 
  11   2   1      122.10      123.03      8.63 o 
  12   2   1      873.44      861.50     16.99 o 
  13   2   1      434.18      432.37     13.01 o 
  14   2   1       97.81       78.63     10.06 o 
  15   2   1       70.59       61.14     15.49 o 
  16   2   1      110.94      125.94     21.58 o 
  17   2   1      107.59      105.58     14.81 o 
  18   2   1      138.05      109.18     26.94 o 
 -18   3   1       17.12       20.07     11.83 o 
 -17   3   1        9.60        3.71      9.23 o 
 -16   3   1        6.62        4.58      9.34 o 
 -15   3   1      185.08      202.34     16.88 o 
 -14   3   1      250.87      273.53     16.48 o 
 -13   3   1      768.66      759.89     36.80 o 
 -12   3   1        9.84        8.13      7.41 o 
 -11   3   1      216.57      216.97     17.63 o 
 -10   3   1     1422.68     1351.39     26.80 o 
  -9   3   1      960.06      919.20     20.80 o 
  -8   3   1      307.27      293.77     11.67 o 
  -7   3   1      322.11      278.63     10.75 o 
  -6   3   1      868.49      856.76     17.30 o 
  -5   3   1      237.66      223.73     11.97 o 
  -4   3   1      206.08      227.30     11.29 o 
  -3   3   1       24.48        4.42      2.49 o 
  -2   3   1     1011.87      938.54     11.99 o 
  -1   3   1     2489.06     2447.42     20.81 o 
   0   3   1      199.38      223.66      7.25 o 
   1   3   1     2484.29     2662.01     27.05 o 
   2   3   1      368.69      320.99      8.96 o 
   3   3   1      169.04      119.74      6.01 o 
   4   3   1     1064.09     1156.95     13.44 o 
   5   3   1     4989.01     5256.45     34.19 o 
   6   3   1      276.50      175.14      5.91 o 
   7   3   1     1098.65     1120.31     15.04 o 
   8   3   1      236.92      259.63      7.32 o 
   9   3   1     3073.88     3188.16     53.18 o 
  10   3   1      656.33      641.85     22.84 o 
  11   3   1      779.23      765.66     20.09 o 
  12   3   1       12.49        0.17      5.04 o 
  13   3   1      305.46      302.25     11.50 o 
  14   3   1       44.38       48.67      7.78 o 
  15   3   1       57.48       54.56     16.31 o 
  16   3   1       27.64        8.41      9.92 o 
  17   3   1       29.11       16.95     11.42 o 
 -17   4   1        7.05        4.75      9.86 o 
 -16   4   1       58.51       45.62     13.44 o 
 -15   4   1       43.27       35.99     10.17 o 
 -14   4   1      198.21      216.80     17.21 o 
 -13   4   1       37.70       24.30      8.72 o 
 -12   4   1        0.12        1.56      7.15 o 
 -11   4   1       29.43       30.62      8.08 o 
 -10   4   1      212.44      220.27     13.35 o 
  -9   4   1        5.20       -0.87      5.25 o 
  -8   4   1       66.02       57.50      7.53 o 
  -7   4   1      135.54      158.42      9.48 o 
  -6   4   1      189.04      179.78      9.14 o 
  -5   4   1     2286.14     2473.50     30.90 o 
  -4   4   1     1332.55     1361.93     21.16 o 
  -3   4   1      282.89      294.39      9.75 o 
  -2   4   1      201.24      193.48     10.10 o 
  -1   4   1     2249.08     2424.07     35.30 o 
   0   4   1     2399.60     2557.05     29.32 o 
   1   4   1      290.21      346.37     10.90 o 
   2   4   1       12.19        9.72      3.48 o 
   3   4   1      145.03      119.79      8.41 o 
   4   4   1       52.29       41.92      4.77 o 
   5   4   1      344.72      343.40      8.34 o 
   6   4   1      886.63      942.10     13.93 o 
   7   4   1      443.41      440.09      9.89 o 
   8   4   1       99.69       89.37      7.89 o 
   9   4   1      478.83      488.81     13.87 o 
  10   4   1        8.66        1.99      5.04 o 
  11   4   1       72.50       62.69     13.09 o 
  12   4   1        0.03       -7.54      5.51 o 
  13   4   1       43.73       36.66      8.43 o 
  14   4   1      166.17      181.07     20.20 o 
  15   4   1        2.67       -8.04     10.63 o 
  16   4   1       18.27       -4.23     17.74 o 
  17   4   1        1.06        7.02     14.33 o 
 -16   5   1        1.18      -11.24      8.90 o 
 -15   5   1       31.18       26.92     10.95 o 
 -14   5   1       99.87      103.03     13.49 o 
 -13   5   1       48.20       68.03     14.30 o 
 -12   5   1      514.76      488.88     19.02 o 
 -11   5   1      155.22      186.92     14.82 o 
 -10   5   1        1.97       -2.09      6.34 o 
  -9   5   1      585.46      576.92     18.38 o 
  -8   5   1      191.04      203.37     11.37 o 
  -7   5   1       80.43       89.71     10.52 o 
  -6   5   1       73.64       65.03     11.88 o 
  -5   5   1        0.58       -4.69      3.55 o 
  -4   5   1     1331.71     1409.96     27.51 o 
  -3   5   1       35.05       30.70      5.12 o 
  -2   5   1      206.72      176.93     12.75 o 
  -1   5   1       62.24       53.54      8.46 o 
   0   5   1      142.84      141.83     10.61 o 
   1   5   1       47.70       35.24      7.12 o 
   2   5   1        5.60        2.05      3.87 o 
   3   5   1       26.73       12.78      5.05 o 
   4   5   1     1036.66     1097.34     18.51 o 
   5   5   1      107.91      113.18      8.03 o 
   6   5   1       53.56       46.57      5.12 o 
   7   5   1        7.52        3.07      4.40 o 
   8   5   1       52.78       44.64      6.92 o 
   9   5   1      325.79      301.94     11.98 o 
  10   5   1      452.10      429.78     16.29 o 
  11   5   1        0.45       -7.95      5.30 o 
  12   5   1       24.33       14.88      8.06 o 
  13   5   1        2.34      -14.46      9.64 o 
  14   5   1       12.94       10.07     12.28 o 
  15   5   1        1.28        3.71     12.37 o 
  16   5   1       26.99       14.09     14.12 o 
 -15   6   1       30.69       40.89     11.43 o 
 -14   6   1       17.24        2.62     16.10 o 
 -13   6   1       85.59       79.66     15.93 o 
 -12   6   1      429.85      399.84     18.42 o 
 -11   6   1      519.41      515.28     19.62 o 
 -10   6   1        0.07        4.44      7.01 o 
  -9   6   1      341.65      340.89     15.19 o 
  -8   6   1     1082.88     1046.81     24.81 o 
  -7   6   1      217.96      205.46     12.74 o 
  -6   6   1       48.13       64.84      8.55 o 
  -5   6   1      693.33      622.86     17.11 o 
  -4   6   1     1985.26     1970.28     29.75 o 
  -3   6   1      649.69      607.80     15.64 o 
  -2   6   1        4.39        5.36      4.41 o 
  -1   6   1      878.12      797.70     34.66 o 
   0   6   1     2347.24     2425.35     83.46 o 
   1   6   1     1497.12     1512.09     33.23 o 
   2   6   1        0.89       -4.33      6.28 o 
   3   6   1     2069.00     2140.21     50.12 o 
   4   6   1     1107.96     1042.42     22.27 o 
   5   6   1      972.44      879.64     20.74 o 
   6   6   1       34.19       21.76      6.51 o 
   7   6   1      860.43      883.38     28.78 o 
   8   6   1     1177.43     1228.94     33.63 o 
   9   6   1      581.01      560.29     20.53 o 
  10   6   1      199.54      207.79     15.76 o 
  11   6   1      396.90      421.23     17.98 o 
  12   6   1       79.04       98.91     16.51 o 
  13   6   1      195.70      186.24     25.29 o 
  14   6   1        1.82       -0.87     11.24 o 
  15   6   1        0.50      -11.58     19.44 o 
 -14   7   1        8.04        0.77      8.89 o 
 -13   7   1       13.08       14.03      9.78 o 
 -12   7   1      118.63      143.90     14.93 o 
 -11   7   1       63.42       74.93     16.16 o 
 -10   7   1      158.44      179.28     15.15 o 
  -9   7   1      172.01      181.19     14.95 o 
  -8   7   1       57.91       58.64      9.58 o 
  -7   7   1        0.88       -3.15      5.69 o 
  -6   7   1      122.76      129.04     14.50 o 
  -5   7   1       74.84       78.37     12.36 o 
  -4   7   1       55.93       35.11      9.66 o 
  -3   7   1       20.74        9.94     11.13 o 
  -2   7   1       74.31       60.54     12.41 o 
  -1   7   1       20.64       16.24      7.70 o 
   0   7   1       19.10       11.56      8.15 o 
   1   7   1       32.08       12.88      8.37 o 
   2   7   1      537.76      576.36     31.51 o 
   3   7   1      141.27      102.87     18.47 o 
   4   7   1      113.07      116.49     10.88 o 
   5   7   1       58.48       73.48     20.50 o 
   6   7   1        5.88       -6.20      5.54 o 
   7   7   1      196.71      193.16     19.71 o 
   8   7   1      440.95      455.18     20.13 o 
   9   7   1       68.44       68.51     14.39 o 
  10   7   1        5.27       -3.99      7.20 o 
  11   7   1      135.00      135.29     18.33 o 
  12   7   1        0.02        1.60     10.39 o 
  13   7   1       95.35      125.95     18.97 o 
  14   7   1        5.36       -1.76     12.62 o 
 -12   8   1       21.03        4.60     11.68 o 
 -11   8   1      178.49      240.45     22.97 o 
 -10   8   1        1.55      -14.19      9.46 o 
  -9   8   1      442.79      442.89     23.90 o 
  -8   8   1      308.76      333.73     20.95 o 
  -7   8   1        4.67       -8.19      8.07 o 
  -6   8   1      187.62      130.71     25.07 o 
  -5   8   1      899.83      797.23     45.27 o 
  -4   8   1     1190.35     1114.43     44.47 o 
  -3   8   1      615.40      567.88     24.51 o 
  -2   8   1       81.20      101.25     14.61 o 
  -1   8   1     1358.26     1337.24     77.90 o 
   0   8   1     2175.54     2117.70     67.51 o 
   1   8   1     1357.49     1449.03     38.67 o 
   2   8   1       81.51       76.61     13.31 o 
   3   8   1      280.56      283.33     18.18 o 
   4   8   1      409.55      395.23     36.81 o 
   5   8   1      320.32      292.98     14.39 o 
   6   8   1       64.78       48.42      9.50 o 
   7   8   1       43.20       44.19     10.33 o 
   8   8   1       41.10       35.37      9.47 o 
   9   8   1       39.95       27.58      9.21 o 
  10   8   1        9.59        6.85     11.02 o 
  11   8   1      301.95      323.72     27.24 o 
  12   8   1      109.60      112.72     19.77 o 
 -10   9   1        2.89        6.66     11.47 o 
  -9   9   1       76.41       88.74     16.56 o 
  -8   9   1       47.65       37.73     12.73 o 
  -7   9   1        8.46       17.80     11.14 o 
  -6   9   1       88.21       79.43     15.16 o 
  -5   9   1      184.81      221.30     21.53 o 
  -4   9   1       57.72       27.25     18.65 o 
  -3   9   1        2.63      -11.36      9.23 o 
  -2   9   1      117.31      108.32     27.22 o 
  -1   9   1        1.23       -8.38      8.17 o 
   0   9   1        4.71        1.89      8.55 o 
   1   9   1        3.00       -0.24     14.06 o 
   2   9   1        6.58        1.58      8.41 o 
   3   9   1      157.89      126.31     16.79 o 
   4   9   1       14.57        2.49      8.65 o 
   5   9   1      141.39      113.11     23.00 o 
   6   9   1       95.02       68.15     14.47 o 
   7   9   1        0.10       -9.75      9.13 o 
   8   9   1       54.08       25.17     12.34 o 
   9   9   1      151.81      152.46     29.50 o 
  10   9   1        9.08       23.24     20.91 o 
  -7  10   1       13.16       21.26     13.24 o 
  -6  10   1        7.80        2.55     11.10 o 
  -5  10   1        0.13       -6.51     13.19 o 
  -4  10   1        9.65       -2.54     13.41 o 
  -3  10   1       11.06       13.10     10.70 o 
  -2  10   1        6.14        6.50     11.11 o 
  -1  10   1       12.64       19.35     10.43 o 
   0  10   1       38.85       26.62     14.57 o 
   1  10   1       53.31       27.14     11.42 o 
   2  10   1      146.72      146.77     19.15 o 
   3  10   1       36.26       12.27     21.45 o 
   4  10   1        0.07      -13.34      8.89 o 
   5  10   1        0.75       -6.36     10.41 o 
   6  10   1        4.68       -6.54      9.87 o 
 -19   0   2      188.11      203.50     23.73 o 
 -18   0   2       49.06       45.04     14.76 o 
 -17   0   2      204.25      249.28     23.28 o 
 -16   0   2      202.97      242.79     25.34 o 
 -15   0   2      305.51      309.24     21.59 o 
 -14   0   2        1.68       -2.36      8.99 o 
 -13   0   2        0.20      -10.61      7.16 o 
 -12   0   2      265.60      234.53     21.25 o 
 -11   0   2        4.92       -0.27      7.52 o 
 -10   0   2     1337.15     1292.91     56.18 o 
  -9   0   2     4598.31     4425.35     59.06 o 
  -8   0   2    15617.34    16687.67    157.56 o 
  -7   0   2      767.79     1011.10     36.25 o 
  -6   0   2     3242.53     3457.43     42.62 o 
  -5   0   2    24453.87    24183.97    170.93 o 
  -4   0   2    39574.66    39022.88    344.40 o 
  -3   0   2    19527.05    19786.59    134.35 o 
  -2   0   2     3272.44     3187.56     41.02 o 
  -1   0   2     8794.18     9032.10     66.04 o 
   0   0   2     6030.00     6324.41     49.64 o 
   1   0   2    21113.27    21466.63    203.58 o 
   2   0   2       61.20       59.02      3.75 o 
   3   0   2     3674.91     3619.23     28.44 o 
   4   0   2     6502.31     6356.24     45.11 o 
   5   0   2       74.07       97.58      5.29 o 
   6   0   2     1186.68     1181.00     17.70 o 
   7   0   2      967.73      916.51     16.53 o 
   8   0   2     1072.98      997.93     18.25 o 
   9   0   2      154.45      155.06      8.34 o 
  10   0   2        2.56        2.54      4.64 o 
  11   0   2      690.31      698.56     17.73 o 
  12   0   2     1854.27     1837.65     39.32 o 
  13   0   2        5.10        3.56      8.29 o 
  14   0   2     2117.74     2154.19     60.77 o 
  15   0   2      224.01      272.54     34.38 o 
  16   0   2      471.62      428.55     35.96 o 
  17   0   2       74.62       77.55     26.19 o 
  18   0   2       48.54       23.55     21.23 o 
 -19   1   2       33.96       40.86     12.27 o 
 -18   1   2        3.74       -1.72      9.63 o 
 -17   1   2       79.64       58.45     13.79 o 
 -16   1   2        6.09       -0.69      6.85 o 
 -15   1   2      154.21      149.11     26.45 o 
 -14   1   2       24.89       14.10      8.28 o 
 -13   1   2      377.07      375.83     14.45 o 
 -12   1   2        4.31       -3.38      4.93 o 
 -11   1   2       26.49       23.85      6.27 o 
 -10   1   2       29.66       17.97      5.09 o 
  -9   1   2       42.70       36.83      4.93 o 
  -8   1   2        6.48        2.17      2.35 o 
  -7   1   2      203.46      209.64      5.53 o 
  -6   1   2     1337.61     1377.26     16.99 o 
  -5   1   2     9291.55    10023.25    130.04 o 
  -4   1   2     4086.83     4237.01     37.21 o 
  -3   1   2     1180.14     1289.95     12.73 o 
  -2   1   2     3277.46     3398.90     26.42 o 
  -1   1   2        4.40        4.64      1.89 o 
   0   1   2     2554.04     2574.27     23.55 o 
   1   1   2    34072.93    34698.25    183.79 o 
   2   1   2      655.80      726.67      7.33 o 
   3   1   2     3765.53     3931.07     27.86 o 
   4   1   2      138.30      123.69      3.68 o 
   5   1   2     1054.54     1075.23     11.08 o 
   6   1   2      869.83     1019.78     11.58 o 
   7   1   2       58.07       69.07      4.48 o 
   8   1   2      393.66      373.44      8.02 o 
   9   1   2      184.49      169.11      6.38 o 
  10   1   2      211.49      204.55      6.95 o 
  11   1   2      138.87      122.97     11.61 o 
  12   1   2        9.78        7.31      5.05 o 
  13   1   2      135.70      117.50     10.52 o 
  14   1   2        2.72      -10.46      6.97 o 
  15   1   2       66.17       66.83     14.56 o 
  16   1   2        6.82        0.14     16.09 o 
  17   1   2      111.91       86.98     23.99 o 
 -18   2   2       15.11        5.00     12.35 o 
 -17   2   2       36.24       29.08     10.43 o 
 -16   2   2       41.40       45.30     11.31 o 
 -15   2   2      137.11      150.62     15.03 o 
 -14   2   2       85.67       69.98     11.15 o 
 -13   2   2        2.41       -9.06      6.70 o 
 -12   2   2       55.74       64.30      9.99 o 
 -11   2   2       69.32       71.00      9.51 o 
 -10   2   2      214.83      200.14     11.53 o 
  -9   2   2        0.45        0.64      4.47 o 
  -8   2   2     2422.96     2466.63     38.39 o 
  -7   2   2        4.00       17.73      4.77 o 
  -6   2   2       21.27       15.00      4.51 o 
  -5   2   2      945.52      885.51     10.98 o 
  -4   2   2     2134.59     2030.38     18.24 o 
  -3   2   2     2630.20     2760.52     21.67 o 
  -2   2   2     1295.34     1294.17     13.07 o 
  -1   2   2      558.01      617.31     10.71 o 
   0   2   2      103.44       90.41      4.69 o 
   1   2   2    21890.45    23108.97    127.26 o 
   2   2   2     3629.39     3915.39     34.09 o 
   3   2   2     7316.73     7841.29     40.71 o 
   4   2   2     1167.68     1261.37     18.76 o 
   5   2   2      532.95      509.92      7.91 o 
   6   2   2      422.82      425.10      7.80 o 
   7   2   2     1086.00     1121.41     13.28 o 
   8   2   2      835.90      847.73     12.16 o 
   9   2   2     1586.67     1654.17     18.02 o 
  10   2   2       12.52        3.72      4.23 o 
  11   2   2        4.89       -0.53      4.31 o 
  12   2   2      109.87      105.05      8.80 o 
  13   2   2       28.41       25.62      7.15 o 
  14   2   2      295.08      285.58     17.67 o 
  15   2   2        0.14       -7.92      7.98 o 
  16   2   2        5.82       10.00     11.87 o 
  17   2   2       47.37       46.86     14.61 o 
 -18   3   2      126.38      139.20     16.93 o 
 -17   3   2       92.04       80.03     16.74 o 
 -16   3   2       62.91       53.50     11.77 o 
 -15   3   2       11.92       16.41      9.40 o 
 -14   3   2      115.23      134.60     19.04 o 
 -13   3   2     2191.87     2226.03     39.62 o 
 -12   3   2      520.12      485.16     18.21 o 
 -11   3   2      314.61      319.21     15.57 o 
 -10   3   2      453.91      426.13     15.62 o 
  -9   3   2      310.81      292.41     12.39 o 
  -8   3   2       29.53       26.75      5.78 o 
  -7   3   2     1004.32     1015.43     20.10 o 
  -6   3   2     1878.17     1915.15     26.60 o 
  -5   3   2      166.78      153.47      5.38 o 
  -4   3   2       54.39       57.36      6.26 o 
  -3   3   2      753.22      738.42     11.04 o 
  -2   3   2     1759.19     1778.67     19.99 o 
  -1   3   2      693.60      702.37      9.41 o 
   0   3   2     2941.16     3144.58     38.97 o 
   1   3   2     3907.39     3762.37     33.85 o 
   2   3   2       13.68        1.99      2.75 o 
   3   3   2      582.88      661.84     11.23 o 
   4   3   2     1462.44     1575.68     15.35 o 
   5   3   2     1450.46     1427.65     14.36 o 
   6   3   2     3463.28     3599.73     25.54 o 
   7   3   2       32.48       39.64      4.10 o 
   8   3   2      711.75      709.84     11.51 o 
   9   3   2     2692.37     2739.46     28.09 o 
  10   3   2      251.22      245.19      9.21 o 
  11   3   2      170.94      174.80     11.56 o 
  12   3   2       63.98       59.83      8.88 o 
  13   3   2      175.80      231.27     14.33 o 
  14   3   2      135.08      137.76     12.38 o 
  15   3   2       45.04       55.57     12.34 o 
  16   3   2        1.84       -3.51      9.23 o 
  17   3   2       66.98       49.02     14.90 o 
 -17   4   2      118.19      166.91     18.15 o 
 -16   4   2        0.35       -8.73      8.83 o 
 -15   4   2       76.53       69.66     11.89 o 
 -14   4   2       56.30       56.62     11.16 o 
 -13   4   2       26.87       28.87      9.01 o 
 -12   4   2      663.60      645.42     21.34 o 
 -11   4   2       16.55        0.07      6.78 o 
 -10   4   2      841.79      842.12     21.99 o 
  -9   4   2      205.98      218.98     11.56 o 
  -8   4   2      412.69      402.15     14.21 o 
  -7   4   2       45.34       50.26      6.85 o 
  -6   4   2        2.00       -1.26      3.66 o 
  -5   4   2       35.73       48.60      6.16 o 
  -4   4   2     2010.73     2131.76     22.34 o 
  -3   4   2      104.66       96.59      5.25 o 
  -2   4   2     2244.04     2649.99     24.10 o 
  -1   4   2        0.24       -1.83      2.06 o 
   0   4   2       60.13       49.42      6.70 o 
   1   4   2      149.72      158.74      7.53 o 
   2   4   2       18.51       13.02      4.08 o 
   3   4   2      225.72      206.16     10.42 o 
   4   4   2       36.40       29.53      4.32 o 
   5   4   2      192.31      199.37      6.85 o 
   6   4   2      119.91      145.54     10.16 o 
   7   4   2      122.27      132.35      6.96 o 
   8   4   2      302.81      312.64     11.06 o 
   9   4   2       69.90       58.82      7.38 o 
  10   4   2      173.59      193.99     11.94 o 
  11   4   2      143.01      144.73     12.75 o 
  12   4   2        7.04        1.69      6.32 o 
  13   4   2      112.28      140.75     15.01 o 
  14   4   2       56.77       77.97     14.59 o 
  15   4   2        0.00      -15.04     10.03 o 
  16   4   2       48.36       60.88     16.38 o 
 -17   5   2        0.25      -12.91      9.77 o 
 -16   5   2       33.67       27.21     10.98 o 
 -15   5   2      198.32      266.80     20.18 o 
 -14   5   2      206.23      224.39     17.87 o 
 -13   5   2      478.61      474.22     19.83 o 
 -12   5   2       15.16        5.47      7.76 o 
 -11   5   2       55.72       43.61      9.99 o 
 -10   5   2     1781.32     1847.31     33.91 o 
  -9   5   2      923.20      893.08     27.98 o 
  -8   5   2      102.75      115.20     14.51 o 
  -7   5   2        3.40        0.38      4.63 o 
  -6   5   2      223.43      177.62     16.38 o 
  -5   5   2       58.62       94.76      8.36 o 
  -4   5   2      767.06      785.76     17.02 o 
  -3   5   2       71.86       50.03      9.21 o 
  -2   5   2     1773.83     1829.41     26.04 o 
  -1   5   2       99.48       71.72      4.83 o 
   0   5   2      807.96      836.16     12.23 o 
   1   5   2     1906.04     2106.73     71.26 o 
   2   5   2     2417.91     2487.31     32.84 o 
   3   5   2     1171.85     1245.71     27.55 o 
   4   5   2      130.57      149.16     13.38 o 
   5   5   2      441.90      449.87     10.76 o 
   6   5   2     1860.63     1864.39     22.24 o 
   7   5   2      744.21      653.29     15.86 o 
   8   5   2      129.87      102.22      9.09 o 
   9   5   2     1080.74     1091.67     26.25 o 
  10   5   2      370.40      383.40     16.72 o 
  11   5   2      378.83      343.35     16.59 o 
  12   5   2        5.37        0.02      7.47 o 
  13   5   2      198.07      209.71     17.75 o 
  14   5   2      242.37      277.24     20.65 o 
  15   5   2      110.18       79.30     17.22 o 
 -16   6   2        3.93        2.78     10.50 o 
 -15   6   2       22.69       13.26     10.15 o 
 -14   6   2        5.43      -14.53     12.61 o 
 -13   6   2       32.20       31.92     10.35 o 
 -12   6   2        5.75        1.24      7.59 o 
 -11   6   2      291.72      285.02     16.28 o 
 -10   6   2      146.13      165.76     14.52 o 
  -9   6   2      106.44       93.22     11.23 o 
  -8   6   2        0.35       -1.34      5.58 o 
  -7   6   2        3.26       -5.26      4.99 o 
  -6   6   2        6.14        1.72      4.87 o 
  -5   6   2      104.25      111.67     11.79 o 
  -4   6   2      128.80      140.34      9.36 o 
  -3   6   2      426.48      436.36     18.40 o 
  -2   6   2      535.40      541.06     20.02 o 
  -1   6   2       56.43       56.11      9.52 o 
   0   6   2      133.46      119.98     12.79 o 
   1   6   2       28.22       21.20      6.44 o 
   2   6   2        2.53       -0.27      5.06 o 
   3   6   2        0.15       -3.25      4.42 o 
   4   6   2       86.12       71.13     15.56 o 
   5   6   2       25.43       24.65      5.81 o 
   6   6   2        9.29        0.44      4.20 o 
   7   6   2        3.56       -5.13      4.68 o 
   8   6   2      363.62      354.68     20.11 o 
   9   6   2      494.25      483.51     18.80 o 
  10   6   2       99.62       93.34     12.25 o 
  11   6   2        6.54        0.42      7.79 o 
  12   6   2        0.72       -5.20      8.25 o 
  13   6   2       35.38       38.18     13.97 o 
  14   6   2      116.47      107.20     18.62 o 
 -14   7   2        5.27       -7.36      8.86 o 
 -13   7   2        2.60       -8.12      8.13 o 
 -12   7   2        6.36        5.65      8.26 o 
 -11   7   2       92.24       81.05     11.91 o 
 -10   7   2       11.26       -1.10      6.81 o 
  -9   7   2        3.05       -2.64      7.95 o 
  -8   7   2       12.79        2.60      8.62 o 
  -7   7   2       11.43        1.33      8.47 o 
  -6   7   2        0.13       -2.62      7.25 o 
  -5   7   2       27.36       26.22      9.14 o 
  -4   7   2       20.66       13.08      8.32 o 
  -3   7   2       73.25       57.10     13.69 o 
  -2   7   2      185.30      166.38     15.54 o 
  -1   7   2       76.69       52.73     24.93 o 
   0   7   2       36.98       24.42      8.45 o 
   1   7   2        5.10        5.82      7.31 o 
   2   7   2      341.30      312.57     17.11 o 
   3   7   2       34.38       20.23      8.59 o 
   4   7   2      457.45      425.80     16.53 o 
   5   7   2      453.53      439.32     14.67 o 
   6   7   2       91.40      101.58     11.44 o 
   7   7   2       77.20       60.71      8.74 o 
   8   7   2        3.77        2.95      7.29 o 
   9   7   2        2.83        7.22      9.86 o 
  10   7   2        4.56        4.34     10.02 o 
  11   7   2      141.44      170.59     20.11 o 
  12   7   2       23.30       23.95     12.88 o 
  13   7   2       40.08       23.25     26.19 o 
 -13   8   2      132.07      171.40     32.49 o 
 -12   8   2      126.16      115.33     18.43 o 
 -11   8   2        7.72        8.22     13.77 o 
 -10   8   2       75.62       60.95     14.29 o 
  -9   8   2       40.21       48.28     12.88 o 
  -8   8   2      218.06      246.96     37.61 o 
  -7   8   2       26.93       36.37     12.12 o 
  -6   8   2       79.30       66.33     13.19 o 
  -5   8   2       36.80       37.74     10.95 o 
  -4   8   2       72.80       92.41     14.11 o 
  -3   8   2        0.16       -5.99      7.44 o 
  -2   8   2        3.22       -6.38      8.16 o 
  -1   8   2      370.55      363.46     25.46 o 
   0   8   2       67.88       57.09     11.36 o 
   1   8   2      655.67      647.33     38.28 o 
   2   8   2      218.20      226.24     19.66 o 
   3   8   2      274.95      291.12     19.83 o 
   4   8   2      109.42      108.65     14.58 o 
   5   8   2      340.80      300.69     14.86 o 
   6   8   2      142.32      129.29     14.42 o 
   7   8   2       12.91        3.23      6.87 o 
   8   8   2       19.97       22.72     11.75 o 
   9   8   2       37.75       47.97     13.77 o 
  10   8   2       14.70       -4.90      9.90 o 
  11   8   2       37.34       51.98     18.94 o 
 -10   9   2       75.69       72.51     16.34 o 
  -9   9   2        3.15       -4.52     10.26 o 
  -8   9   2       28.77       23.51     12.92 o 
  -7   9   2      225.09      201.14     21.56 o 
  -6   9   2      401.64      418.81     23.76 o 
  -5   9   2       69.43       51.57     13.68 o 
  -4   9   2        0.11      -10.19      8.74 o 
  -3   9   2      195.47      177.57     29.11 o 
  -2   9   2      172.59      192.14     29.91 o 
  -1   9   2      200.14      200.28     19.55 o 
   0   9   2       73.39       57.31     12.79 o 
   1   9   2      134.50      141.40     16.27 o 
   2   9   2      148.19      160.25     18.53 o 
   3   9   2       28.20       15.59     10.36 o 
   4   9   2      173.20      146.29     19.36 o 
   5   9   2       83.98      120.31     17.01 o 
   6   9   2      141.28      110.83     23.59 o 
   7   9   2       30.00       15.48     16.11 o 
   8   9   2       13.96        8.03     17.57 o 
   9   9   2      119.92      124.46     27.92 o 
  -7  10   2        0.08      -14.55     10.75 o 
  -6  10   2        2.43       -8.91     10.23 o 
  -5  10   2       42.79       39.83     14.51 o 
  -4  10   2        1.59       -3.63     10.02 o 
  -3  10   2        3.65       -6.94      9.67 o 
  -2  10   2        8.90      -10.67      8.98 o 
  -1  10   2       72.70       66.69     15.20 o 
   0  10   2        0.56       -3.59      9.41 o 
   1  10   2       81.58       53.64     13.80 o 
   2  10   2       15.14       17.18     13.71 o 
   3  10   2       97.41      108.19     24.69 o 
   4  10   2        0.14       -0.91      9.78 o 
   5  10   2        1.80        4.88     15.68 o 
   6  10   2        1.24      -18.16     13.78 o 
 -19   1   3        7.64       20.31     11.10 o 
 -18   1   3       44.57       44.83     12.26 o 
 -17   1   3        0.49        0.07      9.01 o 
 -16   1   3       60.48       45.99     15.14 o 
 -15   1   3        2.62       -4.25      6.93 o 
 -14   1   3       54.95       60.35     10.82 o 
 -13   1   3       49.92       42.53      9.78 o 
 -12   1   3      334.80      332.11     15.05 o 
 -11   1   3      707.63      700.54     19.89 o 
 -10   1   3        3.00       -3.11      4.75 o 
  -9   1   3       69.69       56.74      4.97 o 
  -8   1   3      942.76      873.90     13.18 o 
  -7   1   3     5855.01     6144.61     63.05 o 
  -6   1   3      546.31      478.90     10.76 o 
  -5   1   3      101.92       91.15     12.40 o 
  -4   1   3      293.66      251.26      7.66 o 
  -3   1   3       16.57        3.55      2.34 o 
  -2   1   3      616.50      540.96      8.70 o 
  -1   1   3     1596.17     1658.00     15.33 o 
   0   1   3      285.73      286.12      6.63 o 
   1   1   3    10644.52    10865.69    114.43 o 
   2   1   3     7214.32     8167.17     70.36 o 
   3   1   3       32.77       53.60      4.03 o 
   4   1   3       50.57       56.36      3.21 o 
   5   1   3      597.79      630.15      8.53 o 
   6   1   3      217.12      178.51      5.27 o 
   7   1   3      741.03      798.29     11.23 o 
   8   1   3      622.22      618.30     10.51 o 
   9   1   3      217.39      186.06      6.59 o 
  10   1   3      258.25      249.55      8.94 o 
  11   1   3       87.88       91.94      8.68 o 
  12   1   3       38.33       24.60      8.12 o 
  13   1   3      481.63      439.01     22.97 o 
  14   1   3      199.41      213.00     21.51 o 
  15   1   3       15.74       10.82     11.24 o 
  16   1   3       46.99       23.77     13.37 o 
  17   1   3        0.90       -7.59     11.87 o 
 -18   2   3      176.94      175.81     18.21 o 
 -17   2   3      201.78      197.82     18.44 o 
 -16   2   3      116.41      113.07     14.66 o 
 -15   2   3       46.67       38.37     10.24 o 
 -14   2   3       33.07       51.97     10.44 o 
 -13   2   3      202.37      185.06     14.94 o 
 -12   2   3     1156.60     1125.15     26.64 o 
 -11   2   3       27.28       16.52      8.29 o 
 -10   2   3      113.67      142.53     11.34 o 
  -9   2   3      325.00      314.30     12.58 o 
  -8   2   3      110.84      115.87      9.32 o 
  -7   2   3      390.43      332.24      7.55 o 
  -6   2   3      789.33      863.32     12.48 o 
  -5   2   3       13.80        6.53      3.00 o 
  -4   2   3      377.88      324.26      8.69 o 
  -3   2   3     1327.76     1360.89     17.82 o 
  -2   2   3     2014.18     2223.47     23.38 o 
  -1   2   3      485.62      460.64      8.53 o 
   0   2   3      181.40      150.77      5.01 o 
   1   2   3      888.40      909.50     11.37 o 
   2   2   3      870.83      920.22     11.85 o 
   3   2   3      133.78      114.03      3.80 o 
   4   2   3       35.38       43.52      3.43 o 
   5   2   3       31.93       22.94      3.10 o 
   6   2   3      583.02      650.34      9.81 o 
   7   2   3      404.57      450.53      8.70 o 
   8   2   3      684.72      727.93     11.60 o 
   9   2   3      336.87      349.76      8.73 o 
  10   2   3      101.45      111.61     11.05 o 
  11   2   3        5.96       -3.62      5.56 o 
  12   2   3      259.20      241.85     12.31 o 
  13   2   3       57.83       63.98      9.02 o 
  14   2   3       17.32       18.25     11.40 o 
  15   2   3      215.19      252.89     24.07 o 
  16   2   3       67.58       55.51     14.69 o 
  17   2   3        0.54      -11.68     13.04 o 
 -18   3   3      144.47      142.97     16.88 o 
 -17   3   3       71.59       92.39     14.35 o 
 -16   3   3       29.35       30.04     10.21 o 
 -15   3   3      132.92      146.75     15.08 o 
 -14   3   3      281.81      270.20     24.08 o 
 -13   3   3        0.47        4.53      7.59 o 
 -12   3   3      601.08      592.58     20.23 o 
 -11   3   3      605.29      562.93     18.86 o 
 -10   3   3     1658.63     1613.33     29.91 o 
  -9   3   3      271.01      246.12     11.85 o 
  -8   3   3       32.29       23.13      6.04 o 
  -7   3   3      850.45      838.00     20.44 o 
  -6   3   3      982.57      954.97     13.86 o 
  -5   3   3      540.53      467.00     12.92 o 
  -4   3   3      104.35      114.51      5.22 o 
  -3   3   3      241.05      232.84      6.58 o 
  -2   3   3     4469.04     4625.42     50.32 o 
  -1   3   3       17.85       15.04      3.74 o 
   0   3   3        0.58        0.74      2.77 o 
   1   3   3     9107.07     9559.84     57.49 o 
   2   3   3      905.28      895.55      9.93 o 
   3   3   3     2425.15     2531.42     19.86 o 
   4   3   3      932.68      982.48     12.19 o 
   5   3   3     2424.71     2542.32     21.69 o 
   6   3   3     1315.74     1294.03     14.59 o 
   7   3   3      495.30      501.94      9.60 o 
   8   3   3       21.16       17.24      3.86 o 
   9   3   3      212.89      214.45      9.79 o 
  10   3   3      908.40      902.70     19.42 o 
  11   3   3      112.64      117.12     11.23 o 
  12   3   3      157.92      170.91     12.40 o 
  13   3   3      620.49      637.92     18.77 o 
  14   3   3      170.61      209.64     35.12 o 
  15   3   3       32.61       44.82     20.17 o 
  16   3   3        0.62       19.93     17.88 o 
 -17   4   3       14.79        8.31     10.53 o 
 -16   4   3        5.34       -4.46      8.77 o 
 -15   4   3       14.49        7.01      9.15 o 
 -14   4   3       70.04       60.61     11.40 o 
 -13   4   3       54.16       34.24      9.62 o 
 -12   4   3       11.71        9.40      9.64 o 
 -11   4   3      458.08      418.24     17.05 o 
 -10   4   3        9.80       10.07      6.71 o 
  -9   4   3       87.68       77.49     13.01 o 
  -8   4   3        7.56        3.26      5.08 o 
  -7   4   3       32.01       30.13      6.14 o 
  -6   4   3      171.28      160.70      7.65 o 
  -5   4   3      321.47      333.65      8.99 o 
  -4   4   3      604.15      632.06     16.22 o 
  -3   4   3        1.36       -2.81      2.51 o 
  -2   4   3      445.96      423.84      8.56 o 
  -1   4   3      267.60      251.29      9.29 o 
   0   4   3       25.94       19.58      4.46 o 
   1   4   3      998.60     1077.82     24.60 o 
   2   4   3      332.10      310.87      9.00 o 
   3   4   3      189.28      199.03      7.49 o 
   4   4   3       87.47       70.34      7.82 o 
   5   4   3       26.57       20.00      6.24 o 
   6   4   3        4.20       -0.83      2.69 o 
   7   4   3       74.99       58.50      5.06 o 
   8   4   3      104.22      112.66      7.66 o 
   9   4   3      380.50      352.76     15.15 o 
  10   4   3       28.27       15.60      7.43 o 
  11   4   3        1.79        1.67      7.12 o 
  12   4   3        0.39       -5.61      7.19 o 
  13   4   3      240.55      256.38     18.94 o 
  14   4   3       30.19       33.93     17.62 o 
  15   4   3        7.45        0.31     11.12 o 
  16   4   3        0.19      -20.80     15.71 o 
 -17   5   3       31.59       23.20     11.42 o 
 -16   5   3       38.41       37.72     11.71 o 
 -15   5   3        3.93        1.79      9.21 o 
 -14   5   3       64.20       66.53     12.08 o 
 -13   5   3       42.93       34.54      9.63 o 
 -12   5   3      303.02      295.68     16.40 o 
 -11   5   3        0.28       -5.50      7.03 o 
 -10   5   3      411.09      377.13     16.07 o 
  -9   5   3      113.37      107.86     10.85 o 
  -8   5   3      238.67      213.73     11.51 o 
  -7   5   3        0.65        1.19      5.08 o 
  -6   5   3      165.47      163.05     10.13 o 
  -5   5   3      376.47      334.35      9.78 o 
  -4   5   3      313.53      323.76      9.42 o 
  -3   5   3       88.23       83.54      5.78 o 
  -2   5   3       68.43       75.17      5.36 o 
  -1   5   3        4.78        5.72      4.03 o 
   0   5   3        3.73        5.72      7.68 o 
   1   5   3      378.72      355.91     15.90 o 
   2   5   3      618.11      642.66     16.31 o 
   3   5   3      363.86      327.45     10.33 o 
   4   5   3       29.93       15.54      4.78 o 
   5   5   3      713.71      712.94     15.14 o 
   6   5   3      169.83      155.35     10.14 o 
   7   5   3        3.32        1.57      3.89 o 
   8   5   3        1.37       -8.72      5.81 o 
   9   5   3       25.08       22.80      8.61 o 
  10   5   3      180.22      160.22     14.30 o 
  11   5   3      131.10      130.12     14.03 o 
  12   5   3        5.69       -3.73      7.86 o 
  13   5   3       18.25        5.32      9.23 o 
  14   5   3        5.41      -12.31      8.21 o 
  15   5   3        7.09        8.74     10.31 o 
 -15   6   3      153.17      219.31     19.40 o 
 -14   6   3       70.78       45.19     11.54 o 
 -13   6   3      193.41      233.00     19.35 o 
 -12   6   3      624.23      595.21     21.86 o 
 -11   6   3        1.12       -2.58      7.09 o 
 -10   6   3      468.88      481.80     18.56 o 
  -9   6   3      530.56      526.92     18.52 o 
  -8   6   3      754.48      793.27     21.46 o 
  -7   6   3      485.72      495.22     16.45 o 
  -6   6   3       30.68       12.22      8.31 o 
  -5   6   3      423.60      410.96     19.41 o 
  -4   6   3     2687.65     2805.05     37.47 o 
  -3   6   3       10.26       -1.26      4.83 o 
  -2   6   3        6.21        3.45      4.92 o 
  -1   6   3     1855.15     1847.60     29.95 o 
   0   6   3     2926.72     2968.80     67.41 o 
   1   6   3     1087.58      981.28     24.29 o 
   2   6   3       20.87       16.61      6.39 o 
   3   6   3     2835.82     2962.07     39.93 o 
   4   6   3     1749.27     1739.78     30.41 o 
   5   6   3     1718.20     1702.07     27.47 o 
   6   6   3        0.43       -6.18      4.12 o 
   7   6   3      101.99      100.55     11.54 o 
   8   6   3      840.46      857.88     24.53 o 
   9   6   3      127.49      125.74     13.77 o 
  10   6   3        0.17       -0.12      7.31 o 
  11   6   3       19.87       30.16     10.41 o 
  12   6   3       97.80       93.21     13.88 o 
  13   6   3        5.23        7.89      9.80 o 
  14   6   3       71.30       69.40     14.53 o 
 -14   7   3        1.45       -3.39     12.17 o 
 -13   7   3       19.64       13.36     12.91 o 
 -12   7   3        5.61       -0.77     10.74 o 
 -11   7   3       20.02        6.77     14.83 o 
 -10   7   3        2.58       -3.79      9.56 o 
  -9   7   3        3.53        0.01      8.83 o 
  -8   7   3      260.59      262.14     25.40 o 
  -7   7   3       39.91       35.44     22.11 o 
  -6   7   3       29.54       29.50     10.67 o 
  -5   7   3      107.12       94.76     13.59 o 
  -4   7   3       17.98       12.34      8.09 o 
  -3   7   3      353.11      320.97     43.30 o 
  -2   7   3      116.45      104.00     31.90 o 
  -1   7   3        8.59       -1.54      5.48 o 
   0   7   3       33.82       21.97      9.23 o 
   1   7   3       64.31       49.33      8.53 o 
   2   7   3      276.67      261.33     13.42 o 
   3   7   3      828.10      837.00     27.33 o 
   4   7   3       27.10       16.43      7.69 o 
   5   7   3      152.72      158.35     12.93 o 
   6   7   3       50.24       44.05      9.37 o 
   7   7   3      198.40      215.38     18.94 o 
   8   7   3      125.70       97.22     13.55 o 
   9   7   3       11.72        9.65      8.56 o 
  10   7   3       20.06       34.81     10.29 o 
  11   7   3      134.02      101.79     13.99 o 
  12   7   3       26.20       51.05     12.23 o 
 -12   8   3       70.25       60.83     16.41 o 
 -11   8   3       57.30       48.13     14.71 o 
 -10   8   3        6.00        2.52     10.41 o 
  -9   8   3      744.94      684.45     30.04 o 
  -8   8   3      509.95      510.87     25.81 o 
  -7   8   3      263.29      330.68     38.40 o 
  -6   8   3       46.75       51.47     13.23 o 
  -5   8   3      545.45      513.51     24.28 o 
  -4   8   3     1211.48     1219.45     46.63 o 
  -3   8   3      741.46      721.65     27.42 o 
  -2   8   3        1.02       -2.80      7.37 o 
  -1   8   3      310.46      291.44     31.69 o 
   0   8   3      459.50      433.59     20.75 o 
   1   8   3      919.36      854.31     51.32 o 
   2   8   3       64.92       85.58     20.52 o 
   3   8   3     1182.28     1245.20     29.51 o 
   4   8   3      115.60      113.66     10.57 o 
   5   8   3        5.58       -4.70      6.74 o 
   6   8   3       27.72       31.67      8.96 o 
   7   8   3      107.55      121.03     13.78 o 
   8   8   3      337.49      330.78     18.61 o 
   9   8   3       64.08       70.09     12.59 o 
  10   8   3       29.15       14.84     13.02 o 
  11   8   3      192.47      210.78     23.14 o 
 -10   9   3       93.40      112.00     18.89 o 
  -9   9   3       90.52       85.65     17.19 o 
  -8   9   3       79.41       87.34     25.23 o 
  -7   9   3        0.01        6.58     11.43 o 
  -6   9   3       67.47       61.16     15.27 o 
  -5   9   3      289.97      305.24     20.51 o 
  -4   9   3        0.35      -11.21      7.48 o 
  -3   9   3       10.35       19.06     11.05 o 
  -2   9   3       97.82      126.30     16.45 o 
  -1   9   3        3.63       -3.68     10.50 o 
   0   9   3        4.77       -8.63     10.24 o 
   1   9   3      178.48      216.06     19.19 o 
   2   9   3        0.25       -4.49      9.96 o 
   3   9   3        8.71        5.99     13.94 o 
   4   9   3       24.23       12.96     17.88 o 
   5   9   3      266.26      298.95     22.20 o 
   6   9   3      147.72      167.22     19.10 o 
   7   9   3       12.23        6.47     11.63 o 
   8   9   3      101.29      117.16     18.53 o 
  -6  10   3       35.74       25.16     13.34 o 
  -5  10   3        4.06        4.70     11.22 o 
  -4  10   3        4.86        0.33     10.76 o 
  -3  10   3        5.35        0.37     10.03 o 
  -2  10   3       57.18       56.64     16.05 o 
  -1  10   3        0.07      -11.23     14.06 o 
   0  10   3      110.80      115.33     16.50 o 
   1  10   3        0.10        8.27     13.47 o 
   2  10   3       25.80       23.00     17.92 o 
   3  10   3       22.63       16.15     18.04 o 
   4  10   3       10.04       -7.60     15.08 o 
   5  10   3        1.71       -6.14     15.87 o 
 -19   0   4       36.26       31.67     22.41 o 
 -18   0   4        3.81       -5.63     15.20 o 
 -17   0   4       15.39       19.34     17.13 o 
 -16   0   4       34.74       46.32     19.22 o 
 -15   0   4        7.06      -13.00     12.41 o 
 -14   0   4      166.30      234.62     29.26 o 
 -13   0   4      966.81      943.00     43.91 o 
 -12   0   4     1624.21     1656.50     55.69 o 
 -11   0   4       17.40       25.21     13.23 o 
 -10   0   4      473.35      492.83     16.03 o 
  -9   0   4     1467.23     1431.52     27.67 o 
  -8   0   4     2880.29     2839.70     38.33 o 
  -7   0   4    10743.15    11422.23    164.18 o 
  -6   0   4     1998.35     2222.37     31.68 o 
  -5   0   4      706.54      638.87     15.80 o 
  -4   0   4      597.93      527.60     13.78 o 
  -3   0   4      621.39      574.28     13.85 o 
  -2   0   4       46.87       91.49      7.60 o 
  -1   0   4     3420.84     3308.75     38.38 o 
   0   0   4     2895.18     2602.72     28.73 o 
   1   0   4     1743.62     1815.97     27.43 o 
   2   0   4      413.06      365.85     18.35 o 
   3   0   4      517.24      465.68     12.58 o 
   4   0   4     4587.32     4745.32    147.08 o 
   5   0   4      117.65      113.91     12.93 o 
   6   0   4      278.29      302.14      9.55 o 
   7   0   4        0.35        0.90      4.10 o 
   8   0   4      916.11      961.78     18.87 o 
   9   0   4        0.34        0.63      6.11 o 
  10   0   4      197.28      204.82     14.91 o 
  11   0   4      292.55      292.03     16.49 o 
  12   0   4      788.83      765.96     41.00 o 
  13   0   4       64.35       86.69     21.62 o 
  14   0   4       63.89       31.47     17.01 o 
  15   0   4      301.60      321.97     31.78 o 
  16   0   4      187.70      308.11     39.15 o 
 -19   1   4       97.38       99.40     18.66 o 
 -18   1   4       25.45       -0.39     13.59 o 
 -17   1   4        0.45       -2.31     10.89 o 
 -16   1   4      171.12      174.79     25.76 o 
 -15   1   4      256.51      219.16     33.56 o 
 -14   1   4        8.55       -1.07      9.53 o 
 -13   1   4      140.40      144.95     19.20 o 
 -12   1   4       61.74       47.81     11.96 o 
 -11   1   4       53.33       46.03     10.87 o 
 -10   1   4     1470.00     1516.92     34.70 o 
  -9   1   4     1558.62     1621.02     22.92 o 
  -8   1   4      877.08      852.83     16.20 o 
  -7   1   4     2958.78     3240.74     28.79 o 
  -6   1   4      917.42      993.29     14.57 o 
  -5   1   4        7.41        5.29      2.87 o 
  -4   1   4     2651.87     2917.27     25.52 o 
  -3   1   4      225.06      220.45      7.50 o 
  -2   1   4     2159.59     2184.63     20.24 o 
  -1   1   4      318.86      349.23      7.30 o 
   0   1   4     1058.03     1083.70     18.91 o 
   1   1   4     2825.85     2925.26     48.71 o 
   2   1   4      280.21      279.92      8.20 o 
   3   1   4        6.58        0.94      2.98 o 
   4   1   4      265.67      246.66      8.07 o 
   5   1   4      110.81      133.09      5.59 o 
   6   1   4      150.56      147.10      5.06 o 
   7   1   4        9.14        0.53      2.64 o 
   8   1   4      344.98      354.46      9.78 o 
   9   1   4      381.15      368.96     10.42 o 
  10   1   4      120.43      117.60     11.23 o 
  11   1   4      273.59      284.69     15.39 o 
  12   1   4      519.44      513.73     18.72 o 
  13   1   4        8.45       10.68     10.62 o 
  14   1   4        6.50        5.85     11.58 o 
  15   1   4       59.51       52.58     14.76 o 
  16   1   4      228.90      210.82     23.11 o 
 -18   2   4       14.22       11.15     10.09 o 
 -17   2   4        0.03      -12.38      8.25 o 
 -16   2   4       45.67       52.79     16.95 o 
 -15   2   4      364.79      334.53     17.37 o 
 -14   2   4        8.16        0.96      7.17 o 
 -13   2   4      237.06      272.59     23.60 o 
 -12   2   4        2.17       -4.59      6.30 o 
 -11   2   4      822.07      765.00     21.44 o 
 -10   2   4        1.12        0.39      6.92 o 
  -9   2   4       22.53       15.11      5.97 o 
  -8   2   4      583.62      522.87     13.59 o 
  -7   2   4      805.23      872.13     27.72 o 
  -6   2   4      524.09      496.71     12.13 o 
  -5   2   4      878.72      816.74     15.29 o 
  -4   2   4     1065.12     1035.88     14.98 o 
  -3   2   4       84.14       87.45     11.72 o 
  -2   2   4     1650.42     1722.34     18.97 o 
  -1   2   4     9006.93     9795.68     57.64 o 
   0   2   4     5847.18     6180.58     70.33 o 
   1   2   4     1592.53     1656.48     16.66 o 
   2   2   4      164.62      166.25      5.03 o 
   3   2   4     1006.87     1010.35     16.85 o 
   4   2   4     8322.73     8697.96     82.86 o 
   5   2   4     1408.62     1482.40     14.85 o 
   6   2   4       47.68       47.03      4.89 o 
   7   2   4       63.95       86.79      6.48 o 
   8   2   4      242.73      229.30      8.35 o 
   9   2   4       12.32        5.80      4.40 o 
  10   2   4      106.57       91.94     10.41 o 
  11   2   4       91.55      111.67     11.72 o 
  12   2   4        0.69       -9.10      7.17 o 
  13   2   4       10.20        9.36      8.26 o 
  14   2   4      369.61      393.85     32.35 o 
  15   2   4      449.59      500.96     31.84 o 
  16   2   4        0.10       -5.73     12.03 o 
 -18   3   4       51.81       59.07     12.64 o 
 -17   3   4       12.39        7.54      9.63 o 
 -16   3   4       14.53        6.46      9.16 o 
 -15   3   4       98.23      121.49     17.78 o 
 -14   3   4       69.65       70.77     11.70 o 
 -13   3   4        0.10       -9.93      6.62 o 
 -12   3   4       50.34       37.20      9.43 o 
 -11   3   4      667.93      653.21     20.41 o 
 -10   3   4      406.63      406.47     15.89 o 
  -9   3   4      307.73      297.33     13.79 o 
  -8   3   4      122.58      139.36     10.68 o 
  -7   3   4      641.12      625.36     12.28 o 
  -6   3   4      174.80      164.93     10.39 o 
  -5   3   4      199.03      175.29      7.81 o 
  -4   3   4      166.75      168.59      7.83 o 
  -3   3   4       56.24       50.70      6.02 o 
  -2   3   4       48.63       96.14      8.45 o 
  -1   3   4     2224.49     2323.25     23.92 o 
   0   3   4     1755.80     1910.83     21.09 o 
   1   3   4     4902.36     5132.18     32.72 o 
   2   3   4      821.12      839.69     11.05 o 
   3   3   4      697.07      694.11     15.83 o 
   4   3   4      453.31      404.07      9.80 o 
   5   3   4     1508.13     1569.48     16.60 o 
   6   3   4      519.75      487.96     11.75 o 
   7   3   4       18.59       17.74      4.69 o 
   8   3   4       42.46       52.70      8.81 o 
   9   3   4      336.32      324.66     13.43 o 
  10   3   4      312.11      314.97     12.34 o 
  11   3   4      300.14      281.58     12.83 o 
  12   3   4      237.32      262.06     46.81 o 
  13   3   4      109.00      137.92     32.14 o 
  14   3   4        6.32        4.43     17.70 o 
  15   3   4       20.27        8.94     19.30 o 
 -17   4   4       82.17       87.36     14.22 o 
 -16   4   4       39.35       39.68     10.95 o 
 -15   4   4       55.91       48.71     12.97 o 
 -14   4   4       80.49       87.87     12.95 o 
 -13   4   4      183.81      217.60     16.61 o 
 -12   4   4      521.06      479.47     21.95 o 
 -11   4   4      131.29      130.64     13.07 o 
 -10   4   4      929.25      863.97     22.82 o 
  -9   4   4     1231.54     1184.04     25.58 o 
  -8   4   4      176.03      165.11     18.56 o 
  -7   4   4       76.25       75.21      6.66 o 
  -6   4   4        3.78        7.85      3.64 o 
  -5   4   4      129.88      113.73      6.78 o 
  -4   4   4      426.23      480.67     13.19 o 
  -3   4   4        0.02        1.19      3.48 o 
  -2   4   4      547.54      595.21     14.62 o 
  -1   4   4      150.81      159.02     11.84 o 
   0   4   4      678.42      680.67     13.38 o 
   1   4   4       72.63       68.60      6.83 o 
   2   4   4      345.99      348.95      9.75 o 
   3   4   4       54.97       57.58      6.18 o 
   4   4   4      236.42      236.24      8.35 o 
   5   4   4      108.79       95.72      7.10 o 
   6   4   4        7.03        0.26      4.73 o 
   7   4   4        0.06       -5.78      4.24 o 
   8   4   4        2.10       -6.97      4.65 o 
   9   4   4      121.67      120.97     12.01 o 
  10   4   4       11.30        1.63      6.78 o 
  11   4   4       30.91       33.93      8.93 o 
  12   4   4      390.68      368.98     17.57 o 
  13   4   4        3.97        3.82     10.65 o 
  14   4   4        0.74       -3.66     10.51 o 
  15   4   4       14.77       15.39     14.00 o 
 -16   5   4       44.65       64.50     16.77 o 
 -15   5   4      166.03      197.48     23.53 o 
 -14   5   4      164.26      197.94     18.24 o 
 -13   5   4       46.57       42.93     10.55 o 
 -12   5   4      655.34      638.84     22.10 o 
 -11   5   4      555.49      567.34     20.19 o 
 -10   5   4     1000.69      972.14     25.02 o 
  -9   5   4        9.55       12.82      6.85 o 
  -8   5   4      108.74      110.89     10.72 o 
  -7   5   4     1036.84     1063.90     22.93 o 
  -6   5   4      831.42      821.54     21.19 o 
  -5   5   4      409.97      403.52     11.50 o 
  -4   5   4      246.42      201.81      9.98 o 
  -3   5   4     1879.83     1976.25     64.81 o 
  -2   5   4     1649.45     1654.69     26.66 o 
  -1   5   4     1246.70     1320.79     23.48 o 
   0   5   4       17.94       14.94      5.14 o 
   1   5   4     2728.26     2742.42     30.35 o 
   2   5   4     2250.48     2236.88     27.03 o 
   3   5   4      401.12      357.35     14.97 o 
   4   5   4      898.29      884.10     16.94 o 
   5   5   4      823.34      870.35     21.20 o 
   6   5   4      601.05      569.41     17.38 o 
   7   5   4      506.21      472.13     14.18 o 
   8   5   4       16.25        5.88      7.27 o 
   9   5   4      552.13      584.75     20.69 o 
  10   5   4     1134.57     1197.57     38.34 o 
  11   5   4      150.41      172.36     15.77 o 
  12   5   4      123.12      141.96     15.32 o 
  13   5   4       90.77      116.81     18.79 o 
  14   5   4      147.34      204.89     24.43 o 
 -15   6   4        7.78       18.20     10.56 o 
 -14   6   4       35.58       43.25     11.27 o 
 -13   6   4        4.28        0.96      8.41 o 
 -12   6   4       36.73       19.18      9.10 o 
 -11   6   4      176.95      182.24     41.30 o 
 -10   6   4      122.03       89.25     15.13 o 
  -9   6   4      400.43      395.59     21.41 o 
  -8   6   4       62.88       57.94     11.99 o 
  -7   6   4       39.68       23.56      9.54 o 
  -6   6   4        6.71        1.80      7.59 o 
  -5   6   4       28.53       24.28      6.65 o 
  -4   6   4      265.21      259.14     11.96 o 
  -3   6   4       49.87       58.50      8.36 o 
  -2   6   4      137.58      150.85     11.47 o 
  -1   6   4       93.00       95.93      9.82 o 
   0   6   4      126.98      133.46     10.96 o 
   1   6   4      426.08      402.10     14.52 o 
   2   6   4      187.68      196.78     11.43 o 
   3   6   4     1031.48     1047.86     24.42 o 
   4   6   4       24.57       18.29      7.66 o 
   5   6   4      305.25      298.38     14.00 o 
   6   6   4      183.48      189.85     15.74 o 
   7   6   4       18.85       -1.40      7.01 o 
   8   6   4        1.10       -3.27      6.88 o 
   9   6   4       82.69       89.84     18.27 o 
  10   6   4        1.80       -4.71      7.98 o 
  11   6   4        0.31       -9.26      7.40 o 
  12   6   4        6.00        2.41      9.08 o 
  13   6   4        0.48       -2.15      9.23 o 
 -14   7   4        2.55       -9.55     11.45 o 
 -13   7   4       46.84       18.15     13.17 o 
 -12   7   4       14.19       -0.14     10.37 o 
 -11   7   4       11.43       -8.21      9.95 o 
 -10   7   4      189.70      200.53     25.01 o 
  -9   7   4       22.90        4.78     10.28 o 
  -8   7   4       65.48       63.56     13.16 o 
  -7   7   4       95.96       93.02     14.62 o 
  -6   7   4      188.76      184.63     18.29 o 
  -5   7   4       20.41        9.86      9.11 o 
  -4   7   4      230.30      226.12     13.73 o 
  -3   7   4      135.08      147.96     20.49 o 
  -2   7   4        2.37       -7.31      4.87 o 
  -1   7   4      315.89      270.53     13.19 o 
   0   7   4      470.52      460.17     16.61 o 
   1   7   4      161.81      158.04     13.18 o 
   2   7   4      423.09      408.85     13.61 o 
   3   7   4      350.64      372.01     16.11 o 
   4   7   4       35.53       31.24     10.42 o 
   5   7   4       12.00        4.95     10.14 o 
   6   7   4       64.92       47.14     18.04 o 
   7   7   4       58.57       44.36     10.29 o 
   8   7   4        6.47       -1.80      7.15 o 
   9   7   4       78.31       70.10     11.92 o 
  10   7   4      237.82      272.16     20.53 o 
  11   7   4       30.91       29.75     11.19 o 
 -12   8   4      101.37       96.39     18.23 o 
 -11   8   4        0.60        0.36     12.08 o 
 -10   8   4        2.95       12.47     11.91 o 
  -9   8   4       76.39       63.69     15.07 o 
  -8   8   4       16.06       15.00     10.47 o 
  -7   8   4       76.39       86.99     15.09 o 
  -6   8   4       13.73       17.31     10.97 o 
  -5   8   4      178.39      189.05     20.05 o 
  -4   8   4      600.32      607.19     26.14 o 
  -3   8   4      131.94      154.53     26.57 o 
  -2   8   4        5.71        1.42      6.23 o 
  -1   8   4       36.71       23.54      7.96 o 
   0   8   4      122.08      110.75     12.59 o 
   1   8   4       51.26       34.00      8.71 o 
   2   8   4       48.68       43.87     15.06 o 
   3   8   4        1.65        1.52      7.53 o 
   4   8   4      219.85      231.83     19.17 o 
   5   8   4        1.55        1.53      9.59 o 
   6   8   4       14.77       17.07      8.45 o 
   7   8   4      119.39      164.88     20.82 o 
   8   8   4      200.89      276.70     20.40 o 
   9   8   4       14.64       16.39      9.84 o 
  10   8   4        0.16      -11.73      9.28 o 
 -10   9   4      184.82      240.67     61.74 o 
  -9   9   4      131.82      126.32     19.27 o 
  -8   9   4       37.79       33.12     13.79 o 
  -7   9   4      143.84      152.71     19.69 o 
  -6   9   4      129.79      158.17     42.95 o 
  -5   9   4      285.40      337.51     24.18 o 
  -4   9   4       46.47       45.69     12.57 o 
  -3   9   4      177.40      199.09     29.91 o 
  -2   9   4      160.02      150.01     22.11 o 
  -1   9   4       10.06       16.26      9.94 o 
   0   9   4       97.45      108.90     15.37 o 
   1   9   4      169.45      230.09     32.34 o 
   2   9   4      321.47      352.18     32.49 o 
   3   9   4      106.83       92.85     12.85 o 
   4   9   4      132.87      104.18     18.09 o 
   5   9   4      192.07      208.63     22.81 o 
   6   9   4      220.46      281.39     21.05 o 
   7   9   4       10.30       12.30     10.10 o 
  -5  10   4       32.19       16.20     12.47 o 
  -4  10   4        2.85       -8.76     11.54 o 
  -3  10   4        2.24      -10.50      9.51 o 
  -2  10   4        2.18       -5.97      9.16 o 
  -1  10   4       12.12      -11.19     15.06 o 
   0  10   4       22.94       21.19     18.51 o 
   1  10   4        2.90      -15.52     16.11 o 
   2  10   4        6.00        7.72     16.58 o 
   3  10   4       12.56        0.91     17.57 o 
 -18   1   5        4.29       -3.01     11.38 o 
 -17   1   5       44.68       54.85     13.84 o 
 -16   1   5      137.37      138.89     19.20 o 
 -15   1   5       67.95       53.71     14.02 o 
 -14   1   5       65.88       64.22     13.22 o 
 -13   1   5       10.75        5.14     12.01 o 
 -12   1   5      219.27      186.93     30.11 o 
 -11   1   5      372.90      344.55     16.68 o 
 -10   1   5      650.54      570.93     25.16 o 
  -9   1   5      464.07      449.55     11.31 o 
  -8   1   5        1.31       -2.69      3.20 o 
  -7   1   5      342.77      359.25      9.84 o 
  -6   1   5       58.76       41.01      5.02 o 
  -5   1   5      654.91      641.34     12.34 o 
  -4   1   5       45.48       51.89      5.02 o 
  -3   1   5      129.45      152.73      6.08 o 
  -2   1   5      174.01      195.72      6.50 o 
  -1   1   5     1156.90     1131.59     14.19 o 
   0   1   5      868.08      877.40     11.56 o 
   1   1   5       96.29       98.00      6.45 o 
   2   1   5       68.00       56.49      5.83 o 
   3   1   5        5.32        0.50      3.35 o 
   4   1   5      269.80      260.12      9.13 o 
   5   1   5     1448.11     1446.98     19.11 o 
   6   1   5      196.31      169.70      6.93 o 
   7   1   5        5.72        1.75      4.38 o 
   8   1   5       50.26       45.16      8.85 o 
   9   1   5      513.26      509.75     14.90 o 
  10   1   5      572.79      566.43     16.21 o 
  11   1   5      574.99      600.61     17.28 o 
  12   1   5       13.12       12.02      8.20 o 
  13   1   5       56.37       37.49     13.20 o 
  14   1   5       25.24       19.24     12.91 o 
  15   1   5       29.24        6.14     12.50 o 
 -18   2   5        9.83       -0.43     11.68 o 
 -17   2   5      189.53      211.93     26.76 o 
 -16   2   5       47.91       34.44     13.37 o 
 -15   2   5        0.17      -12.96      8.64 o 
 -14   2   5        0.52       -0.45     12.45 o 
 -13   2   5       30.59       29.48     12.60 o 
 -12   2   5        2.70       -5.21      8.22 o 
 -11   2   5        4.76       -2.96      9.91 o 
 -10   2   5       54.39       37.55     10.03 o 
  -9   2   5      238.49      264.02     25.05 o 
  -8   2   5      189.41      192.44      8.00 o 
  -7   2   5       13.27        9.53      4.63 o 
  -6   2   5      303.47      332.61      9.63 o 
  -5   2   5       15.60       11.10      3.68 o 
  -4   2   5      164.99      193.04      7.37 o 
  -3   2   5      347.92      364.94      9.40 o 
  -2   2   5      266.19      288.47      8.29 o 
  -1   2   5      105.46      111.62      6.12 o 
   0   2   5       94.86       90.05      5.39 o 
   1   2   5      203.71      180.83      5.52 o 
   2   2   5      364.78      379.93     11.40 o 
   3   2   5      565.32      562.71     20.84 o 
   4   2   5     1117.49     1132.11     18.47 o 
   5   2   5       52.57       46.68      7.44 o 
   6   2   5       96.18       95.47      7.57 o 
   7   2   5       16.77        5.72      4.07 o 
   8   2   5        0.98       -4.00      4.04 o 
   9   2   5      238.32      233.25     12.87 o 
  10   2   5      219.43      231.34     12.64 o 
  11   2   5        4.27       -2.96      7.23 o 
  12   2   5      242.15      263.81     22.21 o 
  13   2   5        0.10      -12.32      8.21 o 
  14   2   5       10.94        5.08     18.47 o 
  15   2   5       13.59       10.36     20.44 o 
 -18   3   5       43.51       20.75     14.46 o 
 -17   3   5        1.12       -1.54     11.28 o 
 -16   3   5      102.30      121.52     18.94 o 
 -15   3   5      145.23      206.86     27.29 o 
 -14   3   5      292.75      295.05     21.78 o 
 -13   3   5      191.86      180.99     51.73 o 
 -12   3   5       48.68       67.61     13.40 o 
 -11   3   5      611.36      666.69     26.30 o 
 -10   3   5     1161.50     1109.88     31.96 o 
  -9   3   5      322.42      318.40     21.98 o 
  -8   3   5       29.50       31.84      9.20 o 
  -7   3   5     1732.34     1745.18     26.03 o 
  -6   3   5     1063.47     1066.38     20.07 o 
  -5   3   5       46.75       47.12      5.59 o 
  -4   3   5      828.54      830.25     15.22 o 
  -3   3   5     1688.34     1612.01     26.61 o 
  -2   3   5      558.71      545.45     11.98 o 
  -1   3   5     1466.20     1704.01     24.68 o 
   0   3   5       72.27       75.12      9.70 o 
   1   3   5     1237.88     1292.55     17.08 o 
   2   3   5     7561.24     8101.42     51.03 o 
   3   3   5      435.32      399.95     11.97 o 
   4   3   5      304.98      275.81      8.97 o 
   5   3   5      458.08      462.65     11.69 o 
   6   3   5      692.67      727.45     14.99 o 
   7   3   5       10.57        7.93      5.31 o 
   8   3   5      164.04      175.25     11.15 o 
   9   3   5      836.49      858.91     28.84 o 
  10   3   5      600.59      564.89     25.09 o 
  11   3   5      108.63      111.26     47.99 o 
  12   3   5       51.35       69.06     24.66 o 
  13   3   5      175.55      220.88     28.18 o 
  14   3   5      281.76      279.92     25.35 o 
  15   3   5        0.94        7.09     19.34 o 
 -17   4   5       90.56       86.15     16.10 o 
 -16   4   5       55.84       45.89     17.19 o 
 -15   4   5        6.96       -4.96      8.41 o 
 -14   4   5       51.29       49.11     11.07 o 
 -13   4   5        3.09       -9.66      6.44 o 
 -12   4   5      185.58      214.44     20.76 o 
 -11   4   5      368.07      376.88     16.75 o 
 -10   4   5       20.26       13.49      7.54 o 
  -9   4   5      559.11      572.79     23.76 o 
  -8   4   5       81.29       79.32     12.16 o 
  -7   4   5       16.69       15.12      5.44 o 
  -6   4   5        6.42        5.37      4.49 o 
  -5   4   5        4.01       -2.44      4.14 o 
  -4   4   5       71.15       81.85      8.10 o 
  -3   4   5        0.70       -5.02      3.35 o 
  -2   4   5       21.66       11.03      4.05 o 
  -1   4   5       25.54       16.59      4.35 o 
   0   4   5      286.80      270.28      9.14 o 
   1   4   5       99.81      121.43      7.27 o 
   2   4   5       48.87       44.75      7.12 o 
   3   4   5      243.71      258.28     11.55 o 
   4   4   5        9.73       -2.09      5.02 o 
   5   4   5        0.38       -7.34      4.89 o 
   6   4   5        0.56       -1.61      5.51 o 
   7   4   5       79.40       66.07      8.90 o 
   8   4   5        8.64        2.67      5.44 o 
   9   4   5       32.99       15.98      7.87 o 
  10   4   5       41.74       27.99     11.67 o 
  11   4   5        0.49      -11.03      9.87 o 
  12   4   5        0.18       -9.73      9.50 o 
  13   4   5        9.24       15.31     11.40 o 
  14   4   5       15.31        4.90     13.39 o 
 -16   5   5       24.60       17.98     10.56 o 
 -15   5   5       13.45        7.37      9.51 o 
 -14   5   5       65.26       79.28     12.40 o 
 -13   5   5        1.62       -9.76      7.38 o 
 -12   5   5       49.65       47.66     10.00 o 
 -11   5   5      115.01      144.97     13.90 o 
 -10   5   5      981.14      951.34     25.06 o 
  -9   5   5       30.30       36.17      8.57 o 
  -8   5   5       29.21       29.03      7.69 o 
  -7   5   5        0.37      -12.17     12.37 o 
  -6   5   5       70.32       70.52     11.15 o 
  -5   5   5       25.22       18.62      5.86 o 
  -4   5   5       12.31        7.74      5.10 o 
  -3   5   5       13.27        7.09      5.39 o 
  -2   5   5      333.56      349.80     12.97 o 
  -1   5   5       52.52       54.25      6.87 o 
   0   5   5       13.98        9.35      4.56 o 
   1   5   5       81.73       95.24      7.87 o 
   2   5   5      631.47      560.07     17.33 o 
   3   5   5      238.12      226.82     11.94 o 
   4   5   5      116.58      142.81     12.01 o 
   5   5   5       53.89       62.76      9.42 o 
   6   5   5        2.05       -7.68      5.61 o 
   7   5   5       47.23       41.75      7.81 o 
   8   5   5      232.23      230.60     17.74 o 
   9   5   5       81.30       76.57     11.69 o 
  10   5   5       38.36       33.37      9.91 o 
  11   5   5       36.36       30.43     12.80 o 
  12   5   5       32.08       21.77     13.02 o 
  13   5   5       23.75       43.44     14.52 o 
 -15   6   5      111.72      129.66     39.66 o 
 -14   6   5        0.96       -8.13      9.74 o 
 -13   6   5       14.54        0.29     10.70 o 
 -12   6   5      342.74      361.47     25.50 o 
 -11   6   5       51.11       60.84     14.36 o 
 -10   6   5        1.61        0.60     10.27 o 
  -9   6   5      342.76      327.14     20.11 o 
  -8   6   5      443.74      410.82     21.55 o 
  -7   6   5        0.61       -5.35      7.34 o 
  -6   6   5      293.80      286.57     17.74 o 
  -5   6   5     1626.01     1658.64     29.85 o 
  -4   6   5     1026.79     1031.60     23.50 o 
  -3   6   5      516.54      508.60     16.81 o 
  -2   6   5      722.73      726.54     33.82 o 
  -1   6   5     2630.89     2692.11     76.28 o 
   0   6   5     2772.87     2788.99     33.95 o 
   1   6   5      286.16      276.10     14.16 o 
   2   6   5        0.46       -0.83      6.28 o 
   3   6   5      178.11      218.64     15.90 o 
   4   6   5     2537.43     2511.13     39.84 o 
   5   6   5       12.09       12.04     11.88 o 
   6   6   5        0.13       -1.93      6.52 o 
   7   6   5      197.64      243.62     16.17 o 
   8   6   5       60.56       49.97     10.31 o 
   9   6   5        6.60        6.82      8.42 o 
  10   6   5      237.33      276.60     19.85 o 
  11   6   5       99.78       98.00     17.36 o 
  12   6   5      151.78      158.13     21.18 o 
 -13   7   5       27.27       31.62     22.51 o 
 -12   7   5       30.88       37.41     14.73 o 
 -11   7   5      135.57      122.02     18.57 o 
 -10   7   5       12.18        1.07     10.18 o 
  -9   7   5       43.71       42.61     13.21 o 
  -8   7   5      293.15      287.31     21.38 o 
  -7   7   5      205.02      216.89     65.20 o 
  -6   7   5       50.14       87.14     29.60 o 
  -5   7   5        3.19        2.75      8.94 o 
  -4   7   5      227.66      215.72     15.92 o 
  -3   7   5      236.11      238.29     13.90 o 
  -2   7   5       86.91       67.56     14.04 o 
  -1   7   5      121.08      128.01     25.11 o 
   0   7   5       15.38       -0.72      7.36 o 
   1   7   5       18.09        2.60     10.61 o 
   2   7   5      227.08      247.69     16.78 o 
   3   7   5      191.53      251.93     17.23 o 
   4   7   5        7.22        2.32      6.93 o 
   5   7   5        0.01       -3.83      6.82 o 
   6   7   5       15.43        6.03      9.40 o 
   7   7   5       87.44       85.43     12.36 o 
   8   7   5      131.77      148.40     29.88 o 
   9   7   5        1.38       -0.77      8.50 o 
  10   7   5       19.44       25.85      9.93 o 
 -12   8   5      287.52      283.61     39.82 o 
 -11   8   5       67.70       43.28     14.85 o 
 -10   8   5       20.48       31.30     13.61 o 
  -9   8   5      212.83      241.44     24.18 o 
  -8   8   5      438.27      456.90     25.80 o 
  -7   8   5      183.17      188.24     34.68 o 
  -6   8   5       30.67       22.62     11.57 o 
  -5   8   5      400.95      413.75     31.04 o 
  -4   8   5      205.60      255.94     37.14 o 
  -3   8   5      380.53      379.46     16.77 o 
  -2   8   5      121.66      129.42     22.96 o 
  -1   8   5      245.83      268.38     35.11 o 
   0   8   5      471.75      484.87     24.00 o 
   1   8   5      117.52      105.60     14.13 o 
   2   8   5       68.06       65.97     10.97 o 
   3   8   5      636.82      627.10     27.01 o 
   4   8   5      399.38      423.27     27.22 o 
   5   8   5       10.44       16.57     11.74 o 
   6   8   5       30.16       50.90     13.58 o 
   7   8   5      344.66      399.74     19.77 o 
   8   8   5      119.72      168.05     17.02 o 
   9   8   5       51.49       46.31     12.08 o 
  -9   9   5       68.77      101.49     18.32 o 
  -8   9   5        0.04       -5.72     11.23 o 
  -7   9   5       24.33       35.92     13.49 o 
  -6   9   5       39.92       36.08     17.94 o 
  -5   9   5       83.12       84.42     15.57 o 
  -4   9   5        1.68       -3.00     11.10 o 
  -3   9   5      184.33      180.16     46.12 o 
  -2   9   5       27.04       27.88     17.76 o 
  -1   9   5        6.62        2.77      9.88 o 
   0   9   5      115.67      113.17     18.24 o 
   1   9   5      117.69      111.39     13.82 o 
   2   9   5       97.29      136.15     17.37 o 
   3   9   5        9.43       17.29      8.88 o 
   4   9   5       55.35       75.86     17.05 o 
   5   9   5       93.27       82.41     17.60 o 
   6   9   5       85.22       84.95     14.75 o 
  -3  10   5       10.58      -21.90     15.12 o 
  -2  10   5        0.21       -5.40     15.24 o 
  -1  10   5       49.20       39.66     22.06 o 
 -18   0   6       47.90       27.69     20.80 o 
 -17   0   6      395.13      403.50     35.01 o 
 -16   0   6      194.46      276.64     34.62 o 
 -15   0   6        2.79       12.49     14.22 o 
 -14   0   6      379.35      276.60     27.18 o 
 -13   0   6      693.83      769.47     41.24 o 
 -12   0   6      694.11      630.99     36.08 o 
 -11   0   6      438.77      406.06     28.51 o 
 -10   0   6       54.39       43.25      8.61 o 
  -9   0   6      212.67      200.62     12.04 o 
  -8   0   6     1084.33     1004.07     24.61 o 
  -7   0   6       77.27       62.33     17.64 o 
  -6   0   6      319.91      280.16     12.88 o 
  -5   0   6      817.40      708.04     46.63 o 
  -4   0   6     3315.29     3232.43     42.61 o 
  -3   0   6      512.59      500.77     15.31 o 
  -2   0   6      327.71      399.43     25.70 o 
  -1   0   6     3047.73     3051.04     44.05 o 
   0   0   6     2434.40     2555.23     34.42 o 
   1   0   6     1018.77      987.50     17.48 o 
   2   0   6      588.93      534.57     26.62 o 
   3   0   6      501.63      481.05     25.95 o 
   4   0   6     1827.13     1703.25     49.90 o 
   5   0   6      508.39      493.02     27.49 o 
   6   0   6     1170.56     1216.48     52.95 o 
   7   0   6     2290.27     2185.64     66.23 o 
   8   0   6      427.83      414.91     19.71 o 
   9   0   6      584.45      618.64     38.58 o 
  10   0   6        1.09      -11.74      9.06 o 
  11   0   6      859.61      882.51     30.56 o 
  12   0   6      469.32      501.30     24.18 o 
  13   0   6       61.82       61.87     22.80 o 
  14   0   6        0.37       -3.66     16.78 o 
 -18   1   6        2.40        1.43     13.12 o 
 -17   1   6       25.23       15.40     13.37 o 
 -16   1   6        3.94        8.35     12.37 o 
 -15   1   6        0.20        2.08     16.21 o 
 -14   1   6      350.98      339.92     21.08 o 
 -13   1   6       90.41       99.00     19.50 o 
 -12   1   6      333.35      307.99     18.78 o 
 -11   1   6       97.62       73.92      9.51 o 
 -10   1   6       17.67        6.50      5.70 o 
  -9   1   6      278.20      282.94      9.95 o 
  -8   1   6       52.38       40.45      6.16 o 
  -7   1   6        0.56        1.03      3.60 o 
  -6   1   6      560.35      589.68     13.01 o 
  -5   1   6      804.57      870.72     15.43 o 
  -4   1   6      200.97      196.70      8.62 o 
  -3   1   6      108.73      123.87      6.80 o 
  -2   1   6       77.67       74.58      5.59 o 
  -1   1   6     1561.32     1686.39     18.97 o 
   0   1   6     1412.85     1478.63     16.57 o 
   1   1   6        1.36       -4.03      3.44 o 
   2   1   6      191.87      182.21      8.05 o 
   3   1   6      636.39      592.09     13.72 o 
   4   1   6     1125.28     1051.92     18.50 o 
   5   1   6        1.20       -0.99      5.02 o 
   6   1   6      132.99      191.76     13.04 o 
   7   1   6      190.93      188.71     30.10 o 
   8   1   6     1245.52     1230.71     23.23 o 
   9   1   6      101.72       89.36      9.63 o 
  10   1   6       84.60       80.43     13.84 o 
  11   1   6       85.38       91.72     10.63 o 
  12   1   6       19.68       23.71     12.26 o 
  13   1   6       29.12       27.59     13.44 o 
  14   1   6       35.00       17.80     13.34 o 
 -18   2   6        0.25      -14.02     11.68 o 
 -17   2   6       31.14       51.73     14.83 o 
 -16   2   6      107.66      109.86     18.18 o 
 -15   2   6       26.32       29.32     12.73 o 
 -14   2   6      132.69      116.45     32.45 o 
 -13   2   6        1.29      -11.36      7.57 o 
 -12   2   6       42.93       30.98      8.01 o 
 -11   2   6       74.89       87.16     10.32 o 
 -10   2   6       99.57       86.70     12.32 o 
  -9   2   6     1194.90     1167.93     24.90 o 
  -8   2   6      179.29      174.13     13.25 o 
  -7   2   6       96.75       98.77      7.91 o 
  -6   2   6      687.61      672.80     14.45 o 
  -5   2   6     4068.93     4197.98     37.72 o 
  -4   2   6     2892.51     2876.83     29.66 o 
  -3   2   6      257.00      283.09     10.21 o 
  -2   2   6      413.26      427.78     10.50 o 
  -1   2   6     3956.73     4083.30     37.99 o 
   0   2   6     1099.08     1066.85     14.58 o 
   1   2   6     1104.89     1128.46     20.55 o 
   2   2   6      110.89      129.34      8.62 o 
   3   2   6      957.39      942.89     19.02 o 
   4   2   6       25.84       21.38      5.10 o 
   5   2   6       31.81       25.38      5.18 o 
   6   2   6      306.61      282.24     12.20 o 
   7   2   6      243.75      237.30     11.20 o 
   8   2   6        1.33       -6.19      5.15 o 
   9   2   6       34.46       32.21      7.56 o 
  10   2   6      311.07      332.35     13.62 o 
  11   2   6      290.52      280.53     19.31 o 
  12   2   6        0.34        5.50      9.94 o 
  13   2   6        2.07      -11.92     11.03 o 
  14   2   6       37.01       16.74     18.51 o 
 -17   3   6        4.58       13.35     13.07 o 
 -16   3   6        6.56        0.20     11.51 o 
 -15   3   6       81.61       73.44     15.67 o 
 -14   3   6      143.32      154.99     19.18 o 
 -13   3   6       71.95       59.53     14.30 o 
 -12   3   6       70.49       52.92     13.04 o 
 -11   3   6      165.79      177.22     18.45 o 
 -10   3   6       22.00       17.42     11.68 o 
  -9   3   6     2073.94     2080.98     35.01 o 
  -8   3   6      175.46      187.83     13.43 o 
  -7   3   6      409.29      434.00     12.52 o 
  -6   3   6      665.52      684.28     15.13 o 
  -5   3   6      415.90      415.25     11.79 o 
  -4   3   6        2.11        0.62      3.83 o 
  -3   3   6      379.55      370.30     10.86 o 
  -2   3   6      533.02      544.21     12.54 o 
  -1   3   6      599.37      629.06     13.14 o 
   0   3   6       16.84       24.55      6.14 o 
   1   3   6      417.68      395.18     13.35 o 
   2   3   6     1261.84     1311.77     23.96 o 
   3   3   6      163.69      158.27     13.87 o 
   4   3   6      366.75      359.80     13.40 o 
   5   3   6      539.40      508.13     15.91 o 
   6   3   6      444.15      401.10     20.57 o 
   7   3   6       72.36       57.34      9.68 o 
   8   3   6       23.96       14.74      7.45 o 
   9   3   6      336.13      337.99     15.83 o 
  10   3   6      332.41      366.90     21.88 o 
  11   3   6      103.35      117.56     32.30 o 
  12   3   6        2.23       -3.51     10.88 o 
  13   3   6      370.52      421.99     25.47 o 
  14   3   6        2.01       -1.00     16.56 o 
 -17   4   6      210.84      244.67     26.05 o 
 -16   4   6       37.80       29.69     13.23 o 
 -15   4   6        0.00       -9.29     10.01 o 
 -14   4   6       68.75       70.20     22.39 o 
 -13   4   6       49.14       29.84     12.26 o 
 -12   4   6        3.18       -1.44      8.96 o 
 -11   4   6      355.54      298.14     19.48 o 
 -10   4   6       70.81       79.95     16.62 o 
  -9   4   6       34.80       49.82     11.56 o 
  -8   4   6      194.40      213.74     18.56 o 
  -7   4   6        9.08       -2.23      5.21 o 
  -6   4   6       12.57        7.91      4.89 o 
  -5   4   6        0.11       -5.09      4.09 o 
  -4   4   6        3.91        0.65      4.22 o 
  -3   4   6       20.40       24.36      5.29 o 
  -2   4   6        5.90        1.59      3.87 o 
  -1   4   6      170.74      159.35      8.89 o 
   0   4   6        9.07        8.09      5.76 o 
   1   4   6       15.01       15.40      5.73 o 
   2   4   6        2.88       -1.98      5.05 o 
   3   4   6       45.55       59.72     14.48 o 
   4   4   6      897.88      946.44     28.09 o 
   5   4   6     1181.60     1103.06     24.55 o 
   6   4   6       10.45       10.80      6.92 o 
   7   4   6        5.96       -4.38      6.50 o 
   8   4   6       66.12       76.31     15.53 o 
   9   4   6       35.09       36.16     11.61 o 
  10   4   6       41.48       47.62     13.20 o 
  11   4   6       57.29       75.49     26.70 o 
  12   4   6      232.95      224.45     27.23 o 
  13   4   6       16.54       22.41     13.34 o 
 -16   5   6       25.74        9.96     14.08 o 
 -15   5   6      222.79      270.91     26.84 o 
 -14   5   6      135.36      119.52     18.85 o 
 -13   5   6        1.43        4.69     13.82 o 
 -12   5   6      365.71      355.16     22.14 o 
 -11   5   6      202.41      229.79     21.68 o 
 -10   5   6      323.32      360.43     21.33 o 
  -9   5   6     1171.09     1157.44     34.83 o 
  -8   5   6      747.45      777.58     28.49 o 
  -7   5   6     1247.34     1318.67     35.31 o 
  -6   5   6     1061.62     1104.23     23.69 o 
  -5   5   6       10.14        6.58      6.27 o 
  -4   5   6      210.86      203.33     10.72 o 
  -3   5   6      768.08      747.81     17.16 o 
  -2   5   6      481.43      525.31     15.58 o 
  -1   5   6      149.34      197.11     21.94 o 
   0   5   6       60.35       73.20     10.38 o 
   1   5   6     1252.52     1243.42     31.44 o 
   2   5   6     2577.88     2675.15     39.81 o 
   3   5   6       18.03       12.32      7.23 o 
   4   5   6      227.00      252.42     22.85 o 
   5   5   6      231.79      252.38     17.98 o 
   6   5   6      717.72      748.40     21.64 o 
   7   5   6        0.63       -5.27      6.54 o 
   8   5   6       14.93        4.32      9.75 o 
   9   5   6      126.87      144.20     20.66 o 
  10   5   6      127.15      150.84     19.83 o 
  11   5   6       14.17       -3.18     11.22 o 
  12   5   6        5.18       -2.44     12.08 o 
 -14   6   6       30.43       30.34     13.26 o 
 -13   6   6        0.64      -15.82     10.69 o 
 -12   6   6       18.63       22.29     12.84 o 
 -11   6   6       63.32       67.89     15.11 o 
 -10   6   6       37.42       71.41     22.00 o 
  -9   6   6       20.72       10.91      9.47 o 
  -8   6   6        0.01      -10.23      8.48 o 
  -7   6   6       27.02       35.56     11.70 o 
  -6   6   6      343.28      352.94     19.48 o 
  -5   6   6      384.01      409.83     16.47 o 
  -4   6   6       39.60       47.40      8.49 o 
  -3   6   6        1.59       -7.21      4.81 o 
  -2   6   6       34.88       29.09      6.79 o 
  -1   6   6       34.29       26.05      7.69 o 
   0   6   6       38.24       40.28      9.33 o 
   1   6   6      448.77      460.31     17.66 o 
   2   6   6        2.04       -4.92      6.14 o 
   3   6   6       23.24       27.87      8.51 o 
   4   6   6       25.52       23.22      8.28 o 
   5   6   6      382.13      306.62     15.39 o 
   6   6   6        4.45       -2.84      7.36 o 
   7   6   6        1.00       -0.73      9.17 o 
   8   6   6        7.47        5.54      8.37 o 
   9   6   6        1.38       -4.67      9.60 o 
  10   6   6        0.00       -0.91     10.39 o 
  11   6   6       40.38       14.79     13.02 o 
 -13   7   6       20.90       19.83     14.24 o 
 -12   7   6        4.89       -3.84     11.65 o 
 -11   7   6        1.81       -8.03     10.28 o 
 -10   7   6      305.06      341.93     40.72 o 
  -9   7   6      170.49      184.40     20.49 o 
  -8   7   6       97.87      119.74     17.59 o 
  -7   7   6       45.70       48.53     12.70 o 
  -6   7   6        0.96       -5.12      8.84 o 
  -5   7   6       42.19       49.08     12.28 o 
  -4   7   6       73.04       90.57     12.64 o 
  -3   7   6      668.10      661.81     20.52 o 
  -2   7   6      142.32      124.97     13.08 o 
  -1   7   6      386.15      381.78     24.52 o 
   0   7   6        0.15       -3.58      6.62 o 
   1   7   6        0.32       -0.83      6.72 o 
   2   7   6      238.93      267.66     17.88 o 
   3   7   6       29.09       27.95      8.91 o 
   4   7   6      246.23      263.01     21.66 o 
   5   7   6       18.29       12.64      8.91 o 
   6   7   6       95.79       65.93     21.46 o 
   7   7   6       30.61       30.74     11.16 o 
   8   7   6       54.68       28.38     10.43 o 
   9   7   6       26.31       22.13     11.87 o 
 -11   8   6       11.14        3.79     12.39 o 
 -10   8   6       84.95       53.99     15.89 o 
  -9   8   6       80.53       82.31     17.19 o 
  -8   8   6       79.92      104.90     17.87 o 
  -7   8   6        0.45       -5.39      9.47 o 
  -6   8   6       18.31        5.91     10.41 o 
  -5   8   6        0.19      -10.99      8.99 o 
  -4   8   6      120.43      109.13     23.71 o 
  -3   8   6       10.63        9.29      9.68 o 
  -2   8   6      119.57       88.21     12.14 o 
  -1   8   6       75.15       92.98     18.10 o 
   0   8   6        6.53        7.09      7.28 o 
   1   8   6        4.18        1.45      7.79 o 
   2   8   6      153.08      191.91     53.67 o 
   3   8   6       62.27       71.88     15.40 o 
   4   8   6      148.43      180.38     17.21 o 
   5   8   6       12.50        4.15     12.00 o 
   6   8   6       14.29        8.11     11.73 o 
   7   8   6       64.40       67.42     15.59 o 
  -7   9   6       59.54       68.36     16.72 o 
  -6   9   6      141.19      145.32     19.48 o 
  -5   9   6       13.28       -8.70     14.10 o 
  -4   9   6       35.39       15.64     18.75 o 
  -3   9   6      297.93      371.79     41.98 o 
  -2   9   6      124.88      134.03     14.69 o 
  -1   9   6       19.69        7.32      8.66 o 
   0   9   6       74.66       51.99     11.62 o 
   1   9   6      157.57      198.50     17.54 o 
   2   9   6      109.89      137.04     24.08 o 
   3   9   6        0.28        4.32      9.39 o 
   4   9   6      120.78      129.43     20.93 o 
 -17   1   7        0.88       -0.27     11.01 o 
 -16   1   7       73.73       48.39     17.23 o 
 -15   1   7      212.12      249.18     23.29 o 
 -14   1   7      142.92      163.91     19.46 o 
 -13   1   7      245.10      261.85     32.67 o 
 -12   1   7        1.87       -9.91     13.57 o 
 -11   1   7      145.82      162.18     13.50 o 
 -10   1   7      176.66      178.99     17.36 o 
  -9   1   7      937.45      908.76     20.16 o 
  -8   1   7        0.63       -0.38      4.46 o 
  -7   1   7        2.38        4.14      4.37 o 
  -6   1   7      807.24      804.71     16.16 o 
  -5   1   7        0.23       -4.85      3.41 o 
  -4   1   7        5.42        3.43      3.78 o 
  -3   1   7       51.61       37.63      5.12 o 
  -2   1   7      347.80      303.76      9.85 o 
  -1   1   7       47.70       50.21      5.06 o 
   0   1   7      337.53      292.61     10.72 o 
   1   1   7      635.93      568.31     18.28 o 
   2   1   7     1092.11     1072.62     28.97 o 
   3   1   7      367.65      347.07     27.25 o 
   4   1   7      215.93      226.83     16.41 o 
   5   1   7     1182.55     1167.80     25.06 o 
   6   1   7      626.57      620.01     19.04 o 
   7   1   7      436.13      424.03     14.47 o 
   8   1   7       24.53       21.43      7.18 o 
   9   1   7       59.43       70.92      9.74 o 
  10   1   7      136.81      155.34     12.53 o 
  11   1   7      177.07      189.49     18.98 o 
  12   1   7        5.48        2.88     11.82 o 
  13   1   7       36.78       20.09     18.20 o 
 -17   2   7        9.44       20.13     13.27 o 
 -16   2   7        0.85      -12.17      9.94 o 
 -15   2   7       48.46       37.55     13.10 o 
 -14   2   7        0.61       -4.02      9.26 o 
 -13   2   7      368.87      354.51     21.46 o 
 -12   2   7       12.12        7.22      7.08 o 
 -11   2   7        1.35       -6.72      6.01 o 
 -10   2   7        1.54       -7.62      6.43 o 
  -9   2   7       15.71        6.66      6.55 o 
  -8   2   7      826.76      837.79     17.67 o 
  -7   2   7       96.21       84.51      8.22 o 
  -6   2   7       61.61       63.57     11.39 o 
  -5   2   7        5.35        8.38      4.59 o 
  -4   2   7      291.51      275.82     14.08 o 
  -3   2   7       73.13       79.59     10.45 o 
  -2   2   7      252.60      266.55      8.83 o 
  -1   2   7       66.06       52.27     15.44 o 
   0   2   7      643.76      671.90     16.77 o 
   1   2   7       37.15       44.28      6.96 o 
   2   2   7      169.15      178.99     10.63 o 
   3   2   7      344.58      366.44     18.03 o 
   4   2   7      285.92      269.38     12.19 o 
   5   2   7        7.98        0.48      6.27 o 
   6   2   7       21.58       18.08      7.51 o 
   7   2   7       23.84       14.34      7.16 o 
   8   2   7       52.15       55.95     10.53 o 
   9   2   7      107.45      118.56     23.28 o 
  10   2   7        0.35       -1.78      7.80 o 
  11   2   7      207.62      241.08     23.04 o 
  12   2   7      267.66      325.01     24.81 o 
  13   2   7       51.90       63.17     23.26 o 
 -17   3   7       20.79        9.30     13.02 o 
 -16   3   7       85.77      101.45     27.79 o 
 -15   3   7      276.28      316.67     22.15 o 
 -14   3   7      182.42      179.50     20.73 o 
 -13   3   7       61.26       54.14     20.63 o 
 -12   3   7      101.80      102.27     17.13 o 
 -11   3   7       37.68       38.36      9.19 o 
 -10   3   7      392.37      386.13     16.62 o 
  -9   3   7      759.48      744.67     25.76 o 
  -8   3   7     1143.32     1084.61     25.29 o 
  -7   3   7      641.78      633.63     22.68 o 
  -6   3   7     1316.12     1329.15     33.49 o 
  -5   3   7        3.83       -6.30      4.20 o 
  -4   3   7       20.91       18.89      5.41 o 
  -3   3   7      739.96      711.95     18.30 o 
  -2   3   7      836.35      925.80     21.23 o 
  -1   3   7      107.67      118.11     10.31 o 
   0   3   7      210.26      205.32     11.15 o 
   1   3   7      494.09      507.99     15.70 o 
   2   3   7      480.52      509.84     15.89 o 
   3   3   7       52.53       63.04      8.65 o 
   4   3   7      315.17      278.18     17.13 o 
   5   3   7     1148.32     1099.00     33.79 o 
   6   3   7      380.98      372.24     20.03 o 
   7   3   7        6.68       -6.81      8.74 o 
   8   3   7       11.94        9.74      7.77 o 
   9   3   7      103.42      107.64     16.23 o 
  10   3   7      164.62      186.42     39.09 o 
  11   3   7       68.60       67.13     15.44 o 
  12   3   7        7.91        3.61     13.57 o 
 -16   4   7        3.75       20.25     13.25 o 
 -15   4   7       41.33       43.99     16.13 o 
 -14   4   7       28.52       27.25     19.46 o 
 -13   4   7       11.05        2.86      7.73 o 
 -12   4   7        6.10        1.77      7.46 o 
 -11   4   7       20.88       21.65      8.56 o 
 -10   4   7        2.68       -5.27      6.71 o 
  -9   4   7       10.07        2.92      7.02 o 
  -8   4   7      112.83      105.43     12.29 o 
  -7   4   7        3.79        1.35      5.31 o 
  -6   4   7       27.75       20.84      6.14 o 
  -5   4   7        0.43       -6.87      4.58 o 
  -4   4   7      285.84      250.37     10.61 o 
  -3   4   7      238.91      230.45     16.50 o 
  -2   4   7        0.74       -6.35      4.96 o 
  -1   4   7      167.08      153.03     12.42 o 
   0   4   7      306.13      254.44     13.45 o 
   1   4   7       94.60       85.03     10.16 o 
   2   4   7      128.89      137.14     16.41 o 
   3   4   7      127.68      136.52     18.15 o 
   4   4   7      740.48      665.29     19.96 o 
   5   4   7       90.76       97.03     20.99 o 
   6   4   7      112.11      128.06     16.70 o 
   7   4   7       15.41        8.19     10.01 o 
   8   4   7       19.11        8.96      8.04 o 
   9   4   7        1.27       -1.59      9.30 o 
  10   4   7        3.14       -1.91      9.80 o 
  11   4   7        0.61      -14.03     11.09 o 
  12   4   7       12.54        1.87     12.00 o 
 -15   5   7        0.76       -0.10     11.96 o 
 -14   5   7        6.17        1.16     16.74 o 
 -13   5   7        8.62       11.08     11.92 o 
 -12   5   7        2.05      -11.42     12.60 o 
 -11   5   7        7.48       -5.28     19.79 o 
 -10   5   7      163.05      199.25     20.36 o 
  -9   5   7        3.43       -0.82      7.23 o 
  -8   5   7        0.97       -1.95      6.52 o 
  -7   5   7        6.23       -6.74      6.43 o 
  -6   5   7      211.06      239.62     12.52 o 
  -5   5   7       11.93        3.50      5.50 o 
  -4   5   7        1.50        0.81      5.09 o 
  -3   5   7       17.53       11.19      6.54 o 
  -2   5   7        0.04       -7.52      5.01 o 
  -1   5   7       78.34       78.59     10.25 o 
   0   5   7        5.20        0.37      6.30 o 
   1   5   7       43.91       38.46      8.70 o 
   2   5   7      126.21      134.67     18.46 o 
   3   5   7       86.88       92.14     13.22 o 
   4   5   7      814.29      842.08     35.15 o 
   5   5   7        4.24       -5.25      7.37 o 
   6   5   7       29.21       52.14     13.30 o 
   7   5   7       73.23       80.05     14.97 o 
   8   5   7       41.33       46.21     13.85 o 
   9   5   7       30.95       20.49     11.60 o 
  10   5   7        1.83      -10.69      9.90 o 
  11   5   7       28.03       38.89     14.92 o 
 -14   6   7        0.14      -14.09      9.40 o 
 -13   6   7       22.87       45.05     27.92 o 
 -12   6   7       19.70       19.17     12.51 o 
 -11   6   7       47.13       55.35     14.10 o 
 -10   6   7      833.88      855.49     33.14 o 
  -9   6   7      211.88      285.61     23.57 o 
  -8   6   7      326.63      301.35     19.67 o 
  -7   6   7        0.07        2.27      6.97 o 
  -6   6   7      423.82      467.73     19.01 o 
  -5   6   7     1234.09     1274.27     24.85 o 
  -4   6   7     1396.22     1397.81     30.56 o 
  -3   6   7       20.03       19.33     12.18 o 
  -2   6   7       62.95       52.87     10.14 o 
  -1   6   7      477.17      505.40     18.77 o 
   0   6   7      873.83      856.42     24.20 o 
   1   6   7       81.47       80.52     11.35 o 
   2   6   7      199.28      213.83     27.29 o 
   3   6   7      212.10      249.07     17.39 o 
   4   6   7      183.01      204.97     23.58 o 
   5   6   7       53.08       58.05     10.40 o 
   6   6   7       98.87      154.91     19.24 o 
   7   6   7      232.58      241.94     33.95 o 
   8   6   7      130.00      151.45     35.09 o 
   9   6   7       28.93       27.12     15.38 o 
 -12   7   7        0.12      -16.73     11.15 o 
 -11   7   7       78.69       98.66     18.58 o 
 -10   7   7       12.06       20.99     13.29 o 
  -9   7   7       55.12       83.46     18.47 o 
  -8   7   7      297.63      335.14     46.42 o 
  -7   7   7       14.31        4.47     16.25 o 
  -6   7   7        8.83        1.53      7.29 o 
  -5   7   7       27.27       23.57     10.63 o 
  -4   7   7       74.58       84.44     11.92 o 
  -3   7   7       32.42       15.29      9.32 o 
  -2   7   7       52.60       57.82     10.63 o 
  -1   7   7        0.01       -9.16      6.76 o 
   0   7   7       53.66       51.51     10.40 o 
   1   7   7       34.47       24.83      9.50 o 
   2   7   7       50.53       35.25     10.04 o 
   3   7   7       19.85       23.40      9.35 o 
   4   7   7      123.13      149.22     15.30 o 
   5   7   7       10.74       10.84      9.00 o 
   6   7   7        1.16       -0.98     12.72 o 
   7   7   7       50.93       78.77     23.20 o 
   8   7   7       22.63       10.01     11.66 o 
  -9   8   7      125.31      150.94     20.84 o 
  -8   8   7      155.80      215.55     22.50 o 
  -7   8   7       15.36        6.66     11.63 o 
  -6   8   7       38.35       61.95     21.07 o 
  -5   8   7      251.92      238.01     22.75 o 
  -4   8   7      211.17      196.72     20.61 o 
  -3   8   7        8.91       -0.21      7.56 o 
  -2   8   7       41.04       56.63     14.98 o 
  -1   8   7      304.88      322.18     17.18 o 
   0   8   7      404.10      408.57     19.31 o 
   1   8   7       74.31       79.61     13.15 o 
   2   8   7      329.20      365.06     18.93 o 
   3   8   7      307.83      341.76     64.83 o 
   4   8   7      256.00      325.72     19.29 o 
   5   8   7       32.68       28.16     14.79 o 
  -5   9   7        7.24        6.20     10.26 o 
  -4   9   7        0.00       -2.90     10.19 o 
  -3   9   7      111.43      121.35     43.70 o 
  -2   9   7       16.17        8.76      9.23 o 
  -1   9   7        0.90        4.92      8.92 o 
   0   9   7       71.71       67.03     13.18 o 
   1   9   7        8.79        3.13      9.63 o 
 -17   0   8       85.20       87.95     25.60 o 
 -16   0   8      292.37      316.89     31.63 o 
 -15   0   8       79.60       94.96     23.12 o 
 -14   0   8       34.71       53.72     18.87 o 
 -13   0   8       73.44      107.92     23.32 o 
 -12   0   8      289.50      285.31     27.25 o 
 -11   0   8       74.42       81.92     18.79 o 
 -10   0   8       18.06        0.37      7.64 o 
  -9   0   8     1536.53     1571.44     42.61 o 
  -8   0   8     2083.51     2138.82     41.14 o 
  -7   0   8        9.23       -3.03      6.72 o 
  -6   0   8      381.04      351.82     21.54 o 
  -5   0   8     1345.16     1350.40     32.73 o 
  -4   0   8      610.90      583.66     19.35 o 
  -3   0   8        9.13       11.67      6.05 o 
  -2   0   8      511.26      446.82     27.41 o 
  -1   0   8     2322.25     2190.36     60.22 o 
   0   0   8     5166.68     4972.40     96.02 o 
   1   0   8      526.44      536.11     31.00 o 
   2   0   8      464.43      413.62     27.85 o 
   3   0   8     4826.84     4789.03     98.58 o 
   4   0   8     3003.59     2961.64     76.68 o 
   5   0   8      246.12      248.80     29.54 o 
   6   0   8      229.14      226.90     17.68 o 
   7   0   8      684.90      725.83     27.32 o 
   8   0   8      534.26      507.28     24.12 o 
   9   0   8      192.45      231.46     26.39 o 
  10   0   8       41.97       54.42     14.19 o 
  11   0   8       90.71      112.03     17.59 o 
  12   0   8      126.31      103.30     17.25 o 
 -17   1   8       25.21       24.67     12.92 o 
 -16   1   8      136.64      151.89     20.58 o 
 -15   1   8       16.87       13.82     12.29 o 
 -14   1   8        7.68       -4.16      9.83 o 
 -13   1   8        1.90      -10.70      8.08 o 
 -12   1   8       17.80       21.67     15.44 o 
 -11   1   8       39.83       20.34      8.18 o 
 -10   1   8        0.46       -1.14      6.08 o 
  -9   1   8       73.65       74.86      9.14 o 
  -8   1   8      940.02      987.34     19.75 o 
  -7   1   8       14.81        7.83      5.61 o 
  -6   1   8        7.39        2.01      4.57 o 
  -5   1   8       18.11       13.27      5.11 o 
  -4   1   8      288.96      285.28     10.04 o 
  -3   1   8      115.31      106.85      9.67 o 
  -2   1   8      187.50      179.19     11.92 o 
  -1   1   8      601.87      609.81     22.79 o 
   0   1   8      444.10      416.61     19.60 o 
   1   1   8        4.85      -10.86      7.44 o 
   2   1   8      246.19      261.21     39.94 o 
   3   1   8      196.36      195.35     18.53 o 
   4   1   8      200.41      236.95     24.66 o 
   5   1   8      306.77      295.44     18.31 o 
   6   1   8        4.50        0.78      6.76 o 
   7   1   8        5.54        2.43      6.30 o 
   8   1   8       12.03        2.63      6.98 o 
   9   1   8       73.75       89.34     15.56 o 
  10   1   8       97.47      112.24     14.29 o 
  11   1   8       86.98       98.95     14.43 o 
  12   1   8        0.27       -0.32     11.19 o 
 -16   2   8        1.23       -1.36     12.02 o 
 -15   2   8        2.37       -4.10     10.13 o 
 -14   2   8       44.85       42.48     16.13 o 
 -13   2   8       23.32        9.27     10.75 o 
 -12   2   8        7.76        3.32      7.32 o 
 -11   2   8        4.14        6.23      7.21 o 
 -10   2   8      263.34      263.85     14.80 o 
  -9   2   8      806.34      840.97     22.83 o 
  -8   2   8      235.03      241.75     15.70 o 
  -7   2   8      117.18      126.90     10.37 o 
  -6   2   8      322.74      302.99     11.43 o 
  -5   2   8      660.45      632.50     17.17 o 
  -4   2   8      129.84      128.66      9.65 o 
  -3   2   8      203.08      193.60     11.20 o 
  -2   2   8        0.90       -4.36      4.77 o 
  -1   2   8       17.26        9.58      5.87 o 
   0   2   8      502.61      457.85     20.49 o 
   1   2   8        0.45       -1.27      7.12 o 
   2   2   8      197.01      191.46     34.86 o 
   3   2   8      555.19      503.20     22.71 o 
   4   2   8        5.88      -10.46      7.85 o 
   5   2   8        8.21        6.43     11.54 o 
   6   2   8        1.15      -13.04      8.69 o 
   7   2   8      308.85      329.13     20.08 o 
   8   2   8       55.04       57.92     14.11 o 
   9   2   8       31.97       18.82      9.46 o 
  10   2   8       34.37       36.65     10.81 o 
  11   2   8       36.11       41.57     36.61 o 
  12   2   8       26.42       35.69     14.77 o 
 -16   3   8       43.26       65.18     16.30 o 
 -15   3   8       65.37      113.55     18.59 o 
 -14   3   8      255.83      329.38     26.58 o 
 -13   3   8       97.11       86.56     16.52 o 
 -12   3   8       87.99       98.32     16.49 o 
 -11   3   8      614.97      662.19     26.56 o 
 -10   3   8      318.05      327.51     15.78 o 
  -9   3   8      162.39      209.24     15.60 o 
  -8   3   8      300.14      310.83     14.80 o 
  -7   3   8     1429.80     1482.93     25.02 o 
  -6   3   8      938.88      978.58     20.01 o 
  -5   3   8      174.53      176.23     11.08 o 
  -4   3   8        2.85        3.28      6.20 o 
  -3   3   8      384.97      359.63     14.40 o 
  -2   3   8      861.66      829.49     21.13 o 
  -1   3   8       18.72        4.40      6.14 o 
   0   3   8      333.55      284.93     12.88 o 
   1   3   8      543.55      481.91     46.16 o 
   2   3   8      242.87      234.46     17.75 o 
   3   3   8      178.75      183.36     34.01 o 
   4   3   8       63.85       94.27     20.56 o 
   5   3   8     2260.26     2269.83     49.31 o 
   6   3   8        4.94        5.38      8.98 o 
   7   3   8       49.04       69.05     14.67 o 
   8   3   8      149.63      187.12     16.31 o 
   9   3   8      214.24      244.98     19.00 o 
  10   3   8       44.87       64.01     15.31 o 
  11   3   8        4.29        5.60     12.11 o 
 -15   4   8        6.08        1.78     11.65 o 
 -14   4   8        5.66       -2.18     11.79 o 
 -13   4   8      114.26      110.94     14.13 o 
 -12   4   8       13.93        7.03      8.91 o 
 -11   4   8      106.24      105.91     13.81 o 
 -10   4   8        3.92        0.47      7.53 o 
  -9   4   8       31.66       26.02      8.74 o 
  -8   4   8      275.63      269.50     19.13 o 
  -7   4   8        1.88        0.44      6.46 o 
  -6   4   8       25.05       14.18      6.17 o 
  -5   4   8       30.67       22.60     13.82 o 
  -4   4   8        5.06        7.78      6.47 o 
  -3   4   8       84.93       61.76      9.44 o 
  -2   4   8        1.09       -5.07      5.76 o 
  -1   4   8        1.79       -6.74      5.41 o 
   0   4   8        0.14       -5.85      5.70 o 
   1   4   8       31.77       16.57      7.02 o 
   2   4   8        4.21       -3.73      8.55 o 
   3   4   8      246.11      242.59     21.36 o 
   4   4   8        7.92        0.76      9.02 o 
   5   4   8       48.45       43.85     12.86 o 
   6   4   8       61.44       53.45     14.01 o 
   7   4   8       74.56       77.67     15.36 o 
   8   4   8       18.16        5.42      8.87 o 
   9   4   8       69.54       82.56     16.23 o 
  10   4   8       17.35       24.55     13.17 o 
 -14   5   8       96.89      123.75     15.64 o 
 -13   5   8        0.06       -8.83      8.63 o 
 -12   5   8       20.95       13.36      9.44 o 
 -11   5   8      234.50      278.17     20.18 o 
 -10   5   8      331.86      339.69     17.64 o 
  -9   5   8        4.97        0.16      7.15 o 
  -8   5   8       34.80       25.51      9.19 o 
  -7   5   8      401.38      484.27     19.27 o 
  -6   5   8      531.34      523.93     24.29 o 
  -5   5   8       43.44       41.08      9.14 o 
  -4   5   8      218.52      234.17     21.69 o 
  -3   5   8      505.82      468.59     18.03 o 
  -2   5   8      410.32      410.40     17.04 o 
  -1   5   8       31.48       21.18      7.77 o 
   0   5   8       25.19       10.67      7.47 o 
   1   5   8       52.30       53.69     10.02 o 
   2   5   8      222.02      252.19     17.26 o 
   3   5   8      220.00      247.18     21.59 o 
   4   5   8       61.18       67.74     13.89 o 
   5   5   8      624.33      682.82     47.18 o 
   6   5   8       55.55       19.33     11.10 o 
   7   5   8        3.32       -0.70     10.62 o 
   8   5   8       96.54       93.49     25.80 o 
   9   5   8      123.09      145.19     20.32 o 
 -13   6   8       21.54       35.57     13.17 o 
 -12   6   8       16.09       19.86     10.46 o 
 -11   6   8       52.11       49.79     12.04 o 
 -10   6   8       11.97        4.11      8.92 o 
  -9   6   8      141.54      170.29     16.72 o 
  -8   6   8       84.92      109.94     13.59 o 
  -7   6   8       23.77       30.21     11.51 o 
  -6   6   8       17.60       16.36     12.76 o 
  -5   6   8       17.27        3.80      7.42 o 
  -4   6   8        0.00        3.01      6.90 o 
  -3   6   8       41.71       25.62      8.94 o 
  -2   6   8       93.50       88.18     11.72 o 
  -1   6   8       59.02       45.65     10.07 o 
   0   6   8      206.24      198.30     16.21 o 
   1   6   8        0.12       -2.44      7.25 o 
   2   6   8        1.83       -1.83      6.97 o 
   3   6   8       85.84       73.59     14.65 o 
   4   6   8       16.62        3.88      9.65 o 
   5   6   8        7.81        6.42     11.06 o 
   6   6   8       10.63        2.61      9.73 o 
   7   6   8       15.55       -9.37     15.24 o 
   8   6   8       22.26       18.62     13.62 o 
 -11   7   8        6.87        2.00      9.13 o 
 -10   7   8       21.81       17.36     10.35 o 
  -9   7   8        0.09       -6.27      8.43 o 
  -8   7   8      197.22      224.78     71.19 o 
  -7   7   8       52.54       56.18     14.30 o 
  -6   7   8        0.27       -2.83      9.49 o 
  -5   7   8      146.99      127.58     27.57 o 
  -4   7   8      120.64      142.33     18.78 o 
  -3   7   8        8.60        4.78      7.87 o 
  -2   7   8        5.22        3.12      7.61 o 
  -1   7   8        0.16       -6.37      7.61 o 
   0   7   8        3.02       -4.95      7.35 o 
   1   7   8       13.61       12.44      9.19 o 
   2   7   8      118.27      104.54     18.20 o 
   3   7   8       91.37       65.93     15.53 o 
   4   7   8        2.76       -0.14     10.14 o 
   5   7   8        5.81      -10.36     11.44 o 
   6   7   8       15.86      -10.24     17.76 o 
  -7   8   8       50.52       46.53     14.45 o 
  -6   8   8       92.43      110.62     17.59 o 
  -5   8   8       15.05       13.14     11.79 o 
  -4   8   8        7.04       10.69     10.86 o 
  -3   8   8        0.02       -9.95     11.32 o 
  -2   8   8       61.03       57.78     15.63 o 
  -1   8   8       26.99       13.58     10.14 o 
   0   8   8      177.79      188.91     24.83 o 
   1   8   8        0.88        2.32      9.30 o 
   2   8   8        2.19       -8.60      9.02 o 
   3   8   8        6.25       10.38     10.27 o 
 -16   1   9       11.66       21.88     13.98 o 
 -15   1   9       51.20       76.62     16.97 o 
 -14   1   9      132.54      181.49     42.58 o 
 -13   1   9      136.14       99.44     27.81 o 
 -12   1   9       89.24      122.34     19.59 o 
 -11   1   9       34.81       43.62      9.32 o 
 -10   1   9       36.99       28.59      8.17 o 
  -9   1   9       85.96       83.66      9.35 o 
  -8   1   9        0.28       -6.10      5.51 o 
  -7   1   9      799.97      812.68     18.44 o 
  -6   1   9       39.77       24.98      6.54 o 
  -5   1   9       36.56       32.57     10.26 o 
  -4   1   9      348.86      323.67     20.30 o 
  -3   1   9      629.74      588.31     23.61 o 
  -2   1   9      278.56      271.22     17.04 o 
  -1   1   9       66.62       71.23     12.79 o 
   0   1   9      371.67      343.36     20.36 o 
   1   1   9      886.94      823.57     30.29 o 
   2   1   9      399.37      367.10     20.20 o 
   3   1   9      189.39      192.79     19.74 o 
   4   1   9       11.60       -6.76      8.58 o 
   5   1   9      307.31      274.78     20.82 o 
   6   1   9       31.87       20.08     11.60 o 
   7   1   9        5.66       -0.44     11.03 o 
   8   1   9       23.36       14.60      8.90 o 
   9   1   9        0.16       -7.28      8.67 o 
  10   1   9        6.30       13.54     10.10 o 
 -15   2   9       18.50       20.79     12.87 o 
 -14   2   9      150.26      166.78     20.89 o 
 -13   2   9       59.36       70.91     15.03 o 
 -12   2   9      187.15      190.91     15.99 o 
 -11   2   9       16.32       20.41      8.50 o 
 -10   2   9        1.94        1.49      7.19 o 
  -9   2   9      174.55      216.77     16.74 o 
  -8   2   9      569.50      538.05     15.76 o 
  -7   2   9      121.97      127.73     10.60 o 
  -6   2   9        0.89       -8.59      5.73 o 
  -5   2   9      573.78      550.15     17.96 o 
  -4   2   9        3.22        0.19      5.92 o 
  -3   2   9       34.62       24.01      7.44 o 
  -2   2   9       53.97       37.79     18.73 o 
  -1   2   9      142.30      142.28     16.75 o 
   0   2   9      171.94      204.70     35.41 o 
   1   2   9      119.16      116.08     19.99 o 
   2   2   9        9.01       11.96     17.43 o 
   3   2   9      352.99      312.90     19.53 o 
   4   2   9      398.39      393.37     21.67 o 
   5   2   9        6.63       -5.12      9.36 o 
   6   2   9      245.37      267.50     23.21 o 
   7   2   9      105.77      155.83     22.04 o 
   8   2   9       88.09       70.45     12.66 o 
   9   2   9       86.12       94.13     20.08 o 
  10   2   9        0.21       -7.21      9.61 o 
 -15   3   9       55.11       88.36     34.82 o 
 -14   3   9       49.32       65.47     16.22 o 
 -13   3   9        8.26       -7.00     12.49 o 
 -12   3   9      126.32      162.40     24.62 o 
 -11   3   9      219.89      256.83     19.28 o 
 -10   3   9      342.50      328.19     16.21 o 
  -9   3   9       41.18       41.67      9.47 o 
  -8   3   9       10.71        8.84      7.22 o 
  -7   3   9      415.71      438.25     17.26 o 
  -6   3   9      459.42      485.66     17.80 o 
  -5   3   9      130.36      132.75     12.63 o 
  -4   3   9      298.87      273.71     13.62 o 
  -3   3   9      213.99      218.29     21.87 o 
  -2   3   9       60.92       68.50     30.96 o 
  -1   3   9       89.27      115.10     15.53 o 
   0   3   9       80.56       86.24     14.16 o 
   1   3   9      314.24      233.01     33.18 o 
   2   3   9      281.11      278.41     20.47 o 
   3   3   9      156.45      193.13     19.77 o 
   4   3   9      323.71      338.35     20.78 o 
   5   3   9      285.93      325.08     24.87 o 
   6   3   9        3.70        9.30     10.67 o 
   7   3   9       12.87       13.87     13.75 o 
   8   3   9      123.79      145.18     16.00 o 
   9   3   9       71.65      110.34     16.80 o 
 -14   4   9       10.78       -3.86     12.03 o 
 -13   4   9       41.71       39.58     14.51 o 
 -12   4   9        1.70        1.35      8.70 o 
 -11   4   9       17.84       11.71      8.59 o 
 -10   4   9       16.17       10.66      8.77 o 
  -9   4   9       25.94       21.86      9.07 o 
  -8   4   9       22.92       13.73      9.91 o 
  -7   4   9        5.32      -11.40      7.61 o 
  -6   4   9       66.98       60.21     10.47 o 
  -5   4   9        8.36       -1.99      6.50 o 
  -4   4   9      126.22      123.32     20.70 o 
  -3   4   9        6.60       -4.05      8.78 o 
  -2   4   9      141.08      161.54     14.13 o 
  -1   4   9      338.20      274.60     18.31 o 
   0   4   9      107.04      128.32     18.14 o 
   1   4   9        0.08       -9.74      7.71 o 
   2   4   9      110.55       96.96     15.60 o 
   3   4   9       22.75       12.34     10.71 o 
   4   4   9        5.23        8.65     10.22 o 
   5   4   9        4.47       16.74     12.09 o 
   6   4   9       21.37       32.30     13.27 o 
   7   4   9       19.57       12.36     11.39 o 
   8   4   9        0.08      -11.49      7.66 o 
   9   4   9      102.49      118.90     40.47 o 
 -13   5   9        5.19        4.46     10.47 o 
 -12   5   9        3.45        6.36      9.85 o 
 -11   5   9      106.39      135.03     15.91 o 
 -10   5   9        0.03        3.79      9.12 o 
  -9   5   9      145.92      108.77     17.11 o 
  -8   5   9        8.84       13.90     10.78 o 
  -7   5   9       16.92        9.45      9.98 o 
  -6   5   9      104.62       96.23     32.35 o 
  -5   5   9        4.00       -4.83      6.34 o 
  -4   5   9        6.00        2.13      7.19 o 
  -3   5   9       34.89       19.78     13.12 o 
  -2   5   9        0.07       -1.39      6.92 o 
  -1   5   9       15.98       16.24      8.35 o 
   0   5   9       12.32        7.46      9.83 o 
   1   5   9       25.10       13.61     11.29 o 
   2   5   9        2.11       -2.98      9.59 o 
   3   5   9       11.66        6.20     10.23 o 
   4   5   9       81.42       94.29     22.43 o 
   5   5   9        4.83      -13.86      9.24 o 
   6   5   9       35.63       33.19     13.80 o 
   7   5   9       69.49       99.41     18.12 o 
 -11   6   9        2.36      -11.06      8.88 o 
 -10   6   9       76.09       62.44     20.62 o 
  -9   6   9      370.36      385.63     31.96 o 
  -8   6   9      554.87      579.27     28.71 o 
  -7   6   9        1.11       -2.87      9.30 o 
  -6   6   9      125.57      124.80     17.68 o 
  -5   6   9      251.71      356.04     27.12 o 
  -4   6   9      235.89      231.08     23.60 o 
  -3   6   9       65.89       60.84     10.98 o 
  -2   6   9      154.97      169.93     19.92 o 
  -1   6   9      225.56      306.20     18.82 o 
   0   6   9      202.06      233.97     24.45 o 
   1   6   9       10.69       -4.49      9.22 o 
   2   6   9      216.91      227.85     25.25 o 
   3   6   9      358.23      377.92     61.95 o 
   4   6   9       20.88       17.39     11.45 o 
   5   6   9       15.58        3.27     11.31 o 
   6   6   9      211.62      224.66     23.85 o 
  -9   7   9       98.51      142.85     29.24 o 
  -8   7   9        0.08       -3.66     11.01 o 
  -7   7   9       50.80       47.94     15.11 o 
  -6   7   9        3.22       -6.13     10.54 o 
  -5   7   9        0.36       -6.19     10.10 o 
  -4   7   9        0.28      -11.30      9.49 o 
  -3   7   9        7.85       -0.89      8.60 o 
  -2   7   9       11.18       -0.94      8.59 o 
  -1   7   9       60.16       70.39     12.14 o 
   0   7   9      219.85      269.76     31.59 o 
   1   7   9        6.69       -6.35     11.10 o 
   2   7   9       82.10       82.21     32.91 o 
   3   7   9        0.63      -14.34     11.07 o 
 -15   0  10        2.34        3.74     17.61 o 
 -14   0  10       54.41      102.91     25.95 o 
 -13   0  10      196.89      216.85     31.19 o 
 -12   0  10      162.38      253.32     31.82 o 
 -11   0  10       28.37       16.31     15.28 o 
 -10   0  10        5.41       -0.07      8.68 o 
  -9   0  10      293.56      319.58     18.72 o 
  -8   0  10      775.31      843.08     60.95 o 
  -7   0  10      740.59      744.34     38.99 o 
  -6   0  10      641.20      654.50     36.79 o 
  -5   0  10     3127.46     3240.84     82.67 o 
  -4   0  10      414.56      390.66     29.38 o 
  -3   0  10      208.94      157.74     25.17 o 
  -2   0  10     1482.68     1510.57     56.12 o 
  -1   0  10     2345.35     2457.00     72.98 o 
   0   0  10     1403.58     1512.50     57.19 o 
   1   0  10      405.62      404.84     31.07 o 
   2   0  10       80.95       63.13     20.36 o 
   3   0  10     1192.52     1162.92     52.62 o 
   4   0  10      793.84      778.60     43.87 o 
   5   0  10       76.06      100.08     24.97 o 
   6   0  10      115.21      118.59     16.92 o 
   7   0  10       16.80       20.56     18.87 o 
   8   0  10        8.63       10.52     18.43 o 
   9   0  10       59.85       66.13     24.10 o 
 -15   1  10       10.98       10.59     12.59 o 
 -14   1  10        9.97       29.03     12.99 o 
 -13   1  10      101.80      131.03     27.69 o 
 -12   1  10       76.61       82.02     15.44 o 
 -11   1  10        4.18       10.68     10.15 o 
 -10   1  10       55.17       58.06     10.77 o 
  -9   1  10       21.62       18.44      7.00 o 
  -8   1  10       12.80       -3.00      6.83 o 
  -7   1  10      741.87      753.15     22.08 o 
  -6   1  10        0.07       -4.76     11.84 o 
  -5   1  10        0.47       -4.51      8.64 o 
  -4   1  10       13.27       -0.85      9.37 o 
  -3   1  10       22.85       24.25     10.83 o 
  -2   1  10       26.99        5.06     11.11 o 
  -1   1  10       25.85       15.62     15.93 o 
   0   1  10       82.97       66.06     14.24 o 
   1   1  10       14.24        4.09      9.78 o 
   2   1  10       44.18       46.11     13.31 o 
   3   1  10      184.53      159.87     23.79 o 
   4   1  10      112.27       98.88     17.07 o 
   5   1  10       16.68       10.09     10.47 o 
   6   1  10       26.80       16.80     12.28 o 
   7   1  10      124.08      152.25     16.18 o 
   8   1  10       19.31       17.59     10.02 o 
   9   1  10       21.46       10.86     10.55 o 
 -14   2  10       26.51       23.99     12.36 o 
 -13   2  10       56.33       38.13     13.23 o 
 -12   2  10       33.91       42.81     12.80 o 
 -11   2  10        5.84        4.11      8.04 o 
 -10   2  10       59.49       69.21     11.37 o 
  -9   2  10       65.39       73.39     13.26 o 
  -8   2  10      489.77      485.57     26.56 o 
  -7   2  10       27.67        7.08     12.18 o 
  -6   2  10        3.16       -9.16      6.75 o 
  -5   2  10      214.83      244.63     22.37 o 
  -4   2  10      131.33      151.76     32.71 o 
  -3   2  10        1.95      -11.51      7.67 o 
  -2   2  10       75.46       82.54     14.45 o 
  -1   2  10       85.43      100.32     15.52 o 
   0   2  10      178.90      156.36     19.17 o 
   1   2  10      182.87      180.55     30.48 o 
   2   2  10       59.43       48.24     13.13 o 
   3   2  10      265.32      275.14     23.93 o 
   4   2  10       76.44       76.91     15.83 o 
   5   2  10       12.32        9.90     11.00 o 
   6   2  10       27.81       32.61     13.42 o 
   7   2  10      151.05      203.82     23.20 o 
   8   2  10        0.60       -8.73      9.12 o 
 -14   3  10      128.38       94.74     18.59 o 
 -13   3  10       80.42      100.96     18.23 o 
 -12   3  10      145.89      156.10     16.07 o 
 -11   3  10      110.93      138.08     14.91 o 
 -10   3  10      347.58      374.81     22.45 o 
  -9   3  10       50.37       50.12     13.67 o 
  -8   3  10       60.88       78.73     14.83 o 
  -7   3  10      225.76      259.51     17.55 o 
  -6   3  10       37.35       23.85      8.18 o 
  -5   3  10       30.09       26.97      9.54 o 
  -4   3  10      128.42      112.51     15.81 o 
  -3   3  10      456.35      421.21     22.47 o 
  -2   3  10       86.81       60.91     13.59 o 
  -1   3  10        5.75       -8.36      8.15 o 
   0   3  10      542.48      493.74     24.57 o 
   1   3  10      290.36      295.42     22.07 o 
   2   3  10        5.42        4.05     10.69 o 
   3   3  10        8.33       -0.81      9.47 o 
   4   3  10       82.71      107.45     17.53 o 
   5   3  10      277.82      356.84     29.28 o 
   6   3  10       91.24      108.65     18.69 o 
   7   3  10      165.21      120.01     18.90 o 
   8   3  10      101.57      124.63     16.19 o 
 -13   4  10       15.09       12.15     10.57 o 
 -12   4  10       15.85        3.43      9.51 o 
 -11   4  10        6.96        1.96     11.01 o 
 -10   4  10       48.17       64.70     21.39 o 
  -9   4  10       31.74       16.57     11.43 o 
  -8   4  10        0.62        2.30      9.94 o 
  -7   4  10       15.93       16.26     10.46 o 
  -6   4  10       26.86       18.51      8.45 o 
  -5   4  10       20.90       14.62      7.93 o 
  -4   4  10        2.12       -0.85      9.54 o 
  -3   4  10        1.55       -5.96      9.43 o 
  -2   4  10       90.45       68.82     18.81 o 
  -1   4  10       40.30       35.44     16.38 o 
   0   4  10       17.02       20.60     11.22 o 
   1   4  10        2.31       -4.04     14.16 o 
   2   4  10        0.01      -10.03      9.29 o 
   3   4  10        1.55       -1.48     10.00 o 
   4   4  10      137.00      118.72     19.16 o 
   5   4  10       46.20       40.44     14.60 o 
   6   4  10       55.75       47.59     15.34 o 
   7   4  10        7.87      -14.07     11.36 o 
 -11   5  10      110.93      147.35     27.81 o 
 -10   5  10      296.12      338.52     25.34 o 
  -9   5  10        9.98        9.02     10.42 o 
  -8   5  10        7.53        7.16      9.81 o 
  -7   5  10      193.41      235.66     37.55 o 
  -6   5  10      396.19      427.59     30.01 o 
  -5   5  10      269.65      263.78     17.68 o 
  -4   5  10       13.78       -2.98      7.31 o 
  -3   5  10       42.23       46.82     12.61 o 
  -2   5  10        5.49       -6.36      9.07 o 
  -1   5  10      139.91      169.96     33.22 o 
   0   5  10       30.87       18.11     11.65 o 
   1   5  10       75.79       97.30     17.02 o 
   2   5  10       85.13      117.72     18.66 o 
   3   5  10        4.00       -9.69     10.93 o 
   4   5  10      142.72      122.36     19.49 o 
   5   5  10      138.71      173.69     22.71 o 
  -9   6  10        0.76        0.96     12.17 o 
  -8   6  10       22.49       29.61     12.64 o 
  -7   6  10       46.77       25.74     12.82 o 
  -6   6  10       21.41       21.52     12.20 o 
  -5   6  10        6.83        1.04     20.24 o 
  -4   6  10        3.50       -1.27      8.32 o 
  -3   6  10       12.74        3.99      8.70 o 
  -2   6  10       10.83        3.15     10.94 o 
  -1   6  10        2.20       -1.97     13.21 o 
   0   6  10        6.29        9.97     12.15 o 
   1   6  10       52.86       40.57     17.51 o 
   2   6  10        7.53        2.25     11.03 o 
   3   6  10        0.40       -3.84      9.30 o 
  -4   7  10        3.19       -9.40     10.99 o 
  -3   7  10        9.62       -0.33      9.02 o 
  -2   7  10        4.66        8.56     10.30 o 
 -13   1  11       10.73       11.49     12.55 o 
 -12   1  11       32.37       67.31     15.74 o 
 -11   1  11       15.99       13.23     15.08 o 
 -10   1  11        0.04      -13.72     14.36 o 
  -9   1  11        0.25       -1.02     13.98 o 
  -8   1  11      312.80      305.72     19.81 o 
  -7   1  11      326.48      297.23     19.42 o 
  -6   1  11        4.93       -5.04      9.76 o 
  -5   1  11        2.20      -12.82      8.67 o 
  -4   1  11      213.68      260.23     37.73 o 
  -3   1  11      257.61      293.11     27.53 o 
  -2   1  11       84.28       53.28     14.07 o 
  -1   1  11        3.68      -10.70     14.14 o 
   0   1  11       34.24       23.42     11.82 o 
   1   1  11       27.05       13.42     11.53 o 
   2   1  11        7.85       -1.64     10.99 o 
   3   1  11       72.09       70.79     15.55 o 
   4   1  11       39.39       27.86     14.75 o 
   5   1  11       56.38       45.24     14.63 o 
   6   1  11       19.85       21.20     12.97 o 
 -12   2  11       12.40      -13.67     13.94 o 
 -11   2  11       32.63       39.58     14.35 o 
 -10   2  11       17.67       29.92     11.90 o 
  -9   2  11       42.47       45.52     12.76 o 
  -8   2  11       79.73       78.38     14.57 o 
  -7   2  11        0.61        3.49     10.09 o 
  -6   2  11      120.28      120.79     19.30 o 
  -5   2  11       53.36       33.56     12.71 o 
  -4   2  11        9.93      -11.76      8.60 o 
  -3   2  11       96.70       62.06     14.66 o 
  -2   2  11       49.93       34.04     13.14 o 
  -1   2  11       41.13       24.21     12.29 o 
   0   2  11       39.55       25.48     12.55 o 
   1   2  11        0.00       -7.54     12.43 o 
   2   2  11       35.74       21.87     12.60 o 
   3   2  11       51.81       78.17     16.07 o 
   4   2  11      211.72      195.12     23.03 o 
   5   2  11        0.02       -9.56     11.54 o 
   6   2  11       18.87       13.97     12.72 o 
 -12   3  11        0.47      -15.10     10.07 o 
 -11   3  11      169.83      241.82     23.71 o 
 -10   3  11      108.45      105.54     30.17 o 
  -9   3  11       55.97       46.48     22.67 o 
  -8   3  11       18.88       28.56     11.47 o 
  -7   3  11      286.01      284.89     24.20 o 
  -6   3  11       91.49       87.97     16.36 o 
  -5   3  11       51.00       35.60     13.60 o 
  -4   3  11      175.54      152.35     39.80 o 
  -3   3  11      132.17      162.89     19.93 o 
  -2   3  11       64.82       47.11     13.59 o 
  -1   3  11        5.68      -13.47      8.98 o 
   0   3  11       50.52       46.68     14.20 o 
   1   3  11      174.86      196.45     21.33 o 
   2   3  11       35.93       21.14     12.27 o 
   3   3  11        6.80        2.40     10.17 o 
   4   3  11      245.13      277.98     26.03 o 
   5   3  11      228.29      291.97     27.07 o 
 -10   4  11        0.14        3.16     11.00 o 
  -9   4  11        7.22        2.58     15.64 o 
  -8   4  11        9.98        9.09     12.25 o 
  -7   4  11       29.86       20.64     11.23 o 
  -6   4  11      130.82       90.57     16.34 o 
  -5   4  11        5.94        4.55     10.55 o 
  -4   4  11        1.88      -14.83      9.89 o 
  -3   4  11       16.12      -12.73      9.48 o 
  -2   4  11       47.03       25.13     12.32 o 
  -1   4  11       84.48       76.71     16.39 o 
   0   4  11       11.35       13.53     11.21 o 
   1   4  11       74.23       49.33     14.20 o 
   2   4  11        0.04       -1.40     10.98 o 
   3   4  11        0.35       -4.58     11.00 o 
   4   4  11       55.45       21.17     13.96 o 
  -8   5  11       10.91       -4.73     14.18 o 
  -7   5  11        5.07        6.88     11.26 o 
  -6   5  11       16.12      -12.29     14.69 o 
  -5   5  11       20.42       15.12     13.09 o 
  -4   5  11       10.88       -2.79     10.85 o 
  -3   5  11       17.79        0.24     11.19 o 
  -2   5  11        2.37      -13.15     10.50 o 
  -1   5  11        0.41        7.38     11.82 o 
   0   5  11        0.69       -0.82     10.40 o 
   1   5  11       26.68       19.94     11.37 o 
   2   5  11        1.27       -9.84     22.13 o 
  -9   0  12      159.12      120.28     25.40 o 
  -8   0  12      334.43      362.03     31.90 o 
  -7   0  12        9.74       32.61     18.98 o 
  -6   0  12     1535.90     1543.11     62.11 o 
  -5   0  12      491.38      503.38     37.65 o 
  -4   0  12      654.52      678.25     42.77 o 
  -3   0  12       39.80       42.34     19.50 o 
  -2   0  12       90.77       72.78     23.36 o 
  -1   0  12      202.49      207.87     33.00 o 
   0   0  12       97.61       65.58     22.53 o 
   1   0  12        0.25      -20.38     13.59 o 
   2   0  12        3.57       -8.94     15.83 o 
   3   0  12       18.89       35.76     20.80 o 
   4   0  12      270.77      289.44     39.54 o 
 -10   1  12       45.93       25.13     19.06 o 
  -9   1  12        6.37        9.89     16.38 o 
  -8   1  12       23.04       12.23     12.02 o 
  -7   1  12        2.65       -4.25     11.44 o 
  -6   1  12       66.75       73.14     16.07 o 
  -5   1  12       10.32        2.93     11.39 o 
  -4   1  12      160.69      192.40     22.15 o 
  -3   1  12        8.94       18.17     13.20 o 
  -2   1  12       29.44        7.78     11.06 o 
  -1   1  12        7.88        5.95     11.13 o 
   0   1  12        0.51        2.96     10.29 o 
   1   1  12        9.12        8.19     11.21 o 
   2   1  12       25.62        6.86     11.13 o 
   3   1  12      186.53      212.33     24.82 o 
 -10   2  12       65.68       42.69     21.35 o 
  -9   2  12        2.40      -18.67     14.85 o 
  -8   2  12       63.00       73.77     22.84 o 
  -7   2  12       88.77       68.20     15.17 o 
  -6   2  12      102.46      115.62     17.96 o 
  -5   2  12      192.89      206.79     52.93 o 
  -4   2  12      164.93      185.08     22.40 o 
  -3   2  12        2.21      -15.02     10.45 o 
  -2   2  12       63.71       63.79     15.71 o 
  -1   2  12       86.46      137.88     33.81 o 
   0   2  12       37.16       34.50     13.44 o 
   1   2  12        0.01      -14.12      9.41 o 
   2   2  12       76.67       77.19     17.93 o 
   3   2  12      123.10       95.68     18.83 o 
  -9   3  12        9.60        0.39     15.71 o 
  -8   3  12      137.22      129.18     29.26 o 
  -7   3  12       60.88       49.23     20.95 o 
  -6   3  12        0.22      -23.52     17.80 o 
  -5   3  12        2.61      -10.33     15.12 o 
  -4   3  12       14.68       -1.24     11.09 o 
  -3   3  12       60.10       46.27     15.30 o 
  -2   3  12       30.24       40.96     14.05 o 
  -1   3  12       40.15       30.21     14.08 o 
   0   3  12       69.24       45.10     15.06 o 
   1   3  12       67.89       59.27     17.92 o 
  -6   4  12       18.60       -8.86     15.20 o 
  -5   4  12        6.07       -1.45     12.15 o 
  -4   4  12       42.00       29.10     13.65 o 
  -3   4  12        1.84       -7.43     11.56 o 
  -2   4  12        0.37      -10.44     10.76 o 
  -1   4  12        0.41      -16.41     11.70 o 
  -5   1  13       11.55        1.80     12.55 o 
  -4   1  13       10.10        7.52     13.08 o 
  -3   1  13        5.89       -7.30     11.27 o 
  -2   1  13        1.09        1.49     15.60 o 
                                                 
